# Supplementary material for: Horizontal Gene Transfers Underpin Ribose Heterotrophy and Central Carbon Metabolism Remodeling in Gloeobacteraceae
Source: Genome Biol Evol. 2026 May 23;18(6):evag127. doi: 10.1093/gbe/evag127 (PMC13237429; doi:10.1093/gbe/evag127)
Supplement: evag127_Supplementary_Data [file evag127_supplementary_data.zip]

Archive with 2 entries (2 files):
- Figures_Suppl.pdf
- Supplementary_Table.xlsx
