# Supplementary material for: Horizontal Gene Transfers Underpin Ribose Heterotrophy and Central Carbon Metabolism Remodeling in Gloeobacteraceae
Source: Genome Biol Evol. 2026 May 23;18(6):evag127. doi: 10.1093/gbe/evag127 (PMC13237429; doi:10.1093/gbe/evag127)
Supplement: evag127_Supplementary_Data [file evag127_supplementary_data.zip › Supplementary_Table.xlsx]

## Sheet: Table S1
NCBI GenBank Assembly Accession	Group	Species	No. of single copy genes	% of single copy genes*
GCA_001772335.1	Candidatus Margulisbacteria	candidate division_GCA_001772335.1	128	53.39
GCA_003265975.1	Candidatus Margulisbacteria	Marinamargulisbacteria bacterium_GCA_003265975.1	110	44.22
GCA_003265885.1	Candidatus Margulisbacteria	Marinamargulisbacteria bacterium_GCA_003265885.1	106	43.43
GCA_903864835.1	Candidatus Margulisbacteria	uncultured bacterium_GCA_903864835.1	142	59.36
GCA_903902445.1	Candidatus Margulisbacteria	Marinamargulisbacteria bacterium_GCA_903902445.1	126	52.19
GCA_903897765.1	Candidatus Margulisbacteria	Marinamargulisbacteria bacterium_GCA_903897765.1	111	45.82
GCA_903910705.1	Candidatus Margulisbacteria	Marinamargulisbacteria bacterium_GCA_903910705.1	131	54.58
GCA_903930225.1	Candidatus Margulisbacteria	uncultured bacterium_GCA_903930225.1	130	54.18
GCA_937950635.1	Candidatus Margulisbacteria	uncultured bacterium_GCA_937950635.1	133	55.78
GCA_938082985.1	Candidatus Margulisbacteria	Marinamargulisbacteria bacterium_GCA_938082985.1	121	50.6
GCA_945888435.1	Candidatus Margulisbacteria	bacterium UBP8_UBA817_GCA_945888435.1	127	52.59
GCA_020719045.1	Candidatus Margulisbacteria	Termititenax sp._GCA_020719045.1	123	51.79
GCA_002774365.1	Candidatus Margulisbacteria	Saganbacteria bacterium_GCA_002774365.1	126	52.99
GCA_003242895.1	Candidatus Margulisbacteria	Margulisiibacteriota bacterium_GCA_003242895.1	129	56.57
GCA_018646105.1	Candidatus Margulisbacteria	bacterium sp._GCA_018646105.1	116	49
GCA_018698675.1	Candidatus Margulisbacteria	bacterium sp._GCA_018698675.1	136	56.97
GCA_018700055.1	Candidatus Margulisbacteria	bacterium sp._GCA_018700055.1	140	57.77
GCA_013202975.1	Candidatus Margulisbacteria	Saganbacteria bacterium_GCA_013202975.1	126	52.59
GCA_013204645.1	Candidatus Margulisbacteria	Saganbacteria bacterium_GCA_013204645.1	125	52.19
GCA_016219705.1	Candidatus Margulisbacteria	Saganbacteria bacterium_GCA_016219705.1	130	53.39
GCA_016223245.1	Candidatus Margulisbacteria	Saganbacteria bacterium_GCA_016223245.1	135	54.98
GCA_016223205.1	Candidatus Margulisbacteria	Saganbacteria bacterium_GCA_016223205.1	128	52.19
GCA_016932255.1	Candidatus Margulisbacteria	Saganbacteria bacterium_GCA_016932255.1	129	53.78
GCA_016939335.1	Candidatus Margulisbacteria	Saganbacteria bacterium_GCA_016939335.1	134	54.58
GCA_023249285.1	Candidatus Margulisbacteria	bacterium sp._GCA_023249285.1	104	42.63
GCA_023249225.1	Candidatus Margulisbacteria	bacterium sp._GCA_023249225.1	133	56.57
GCA_023249195.1	Candidatus Margulisbacteria	bacterium sp._GCA_023249195.1	131	54.58
GCA_018813405.1	Candidatus Margulisbacteria	Margulisiibacteriota bacterium_GCA_018813405.1	120	50.6
GCA_018823125.1	Candidatus Margulisbacteria	Margulisiibacteriota bacterium_GCA_018823125.1	130	54.98
GCA_031274525.1	Candidatus Margulisbacteria	Margulisiibacteriota bacterium_GCA_031274525.1	118	48.21
GCA_031279305.1	Candidatus Margulisbacteria	Margulisiibacteriota bacterium_GCA_031279305.1	130	53.39
GCA_025453605.1	Candidatus Margulisbacteria	Margulisiibacteriota bacterium_GCA_025453605.1	132	54.58
GCA_023262965.1	Candidatus Margulisbacteria	Marinamargulisbacteria bacterium_GCA_023262965.1	132	52.99
GCA_026387835.1	Candidatus Margulisbacteria	Saganbacteria bacterium_GCA_026387835.1	130	52.99
GCA_026387795.1	Candidatus Margulisbacteria	Saganbacteria bacterium_GCA_026387795.1	131	56.18
GCA_027623425.1	Candidatus Margulisbacteria	bacterium sp._GCA_027623425.1	136	56.18
GCA_028702315.1	Candidatus Margulisbacteria	Margulisiibacteriota bacterium_GCA_028702315.1	127	53.39
GCA_010028705.1	Candidatus Margulisbacteria	bacterium sp._GCA_010028705.1	136	56.57
GCA_945898045.1	Candidatus Margulisbacteria	bacterium UBP8_UBA817_GCA_945898045.1	130	52.99
GCA_010027915.1	Candidatus Margulisbacteria	bacterium sp._GCA_010027915.1	112	47.41
GCA_003864475.1	Candidatus Margulisbacteria	Termititenax persephonae_GCA_003864475.1	127	51
GCA_031268855.1	Candidatus Margulisbacteria	Margulisiibacteriota bacterium_GCA_031268855.1	130	52.99
GCA_002433595.1	Candidatus Margulisbacteria	bacterium UBP8_UBA6595_GCA_002433595.1	129	52.19
GCA_002296285.1	Candidatus Margulisbacteria	bacterium UBP8_UBA817_GCA_002296285.1	134	54.18
GCA_009772965.1	Candidatus Margulisbacteria	Saganbacteria bacterium_GCA_009772965.1	131	53.39
GCA_001771505.1	Candidatus Margulisbacteria	candidate division_GCA_001771505.1	130	54.58
GCA_001771575.1	Candidatus Margulisbacteria	candidate division_GCA_001771575.1	134	54.98
GCA_018822365.1	Candidatus Margulisbacteria	Margulisiibacteriota bacterium_GCA_018822365.1	132	54.18
GCA_001771585.1	Candidatus Margulisbacteria	candidate division_GCA_001771585.1	131	54.58
GCA_001771545.1	Candidatus Margulisbacteria	candidate division_GCA_001771545.1	131	54.58
GCA_002783405.1	Candidatus Sericytochromatia	bacterium (Blackallbacteria)_GCA_002783405.1	120	55.38
GCA_018780035.1	Candidatus Sericytochromatia	Sericytochromatia bacterium_GCA_018780035.1	120	55.38
GCA_014377495.1	Candidatus Sericytochromatia	Sericytochromatia bacterium_GCA_014377495.1	123	55.38
GCA_014377055.1	Candidatus Sericytochromatia	Sericytochromatia bacterium_GCA_014377055.1	116	52.19
GCA_015272195.1	Candidatus Sericytochromatia	Sericytochromatia bacterium_GCA_015272195.1	116	53.78
GCA_017744355.1	Candidatus Sericytochromatia	bacterium sp._GCA_017744355.1	146	62.55
GCA_021781555.1	Candidatus Sericytochromatia	bacterium sp._GCA_021781555.1	144	61.75
GCA_021790035.1	Candidatus Sericytochromatia	bacterium sp._GCA_021790035.1	120	49.4
GCA_028287685.1	Candidatus Sericytochromatia	Cyanobacteria bacterium_GCA_028287685.1	112	50.6
GCA_002083825.1	Candidatus Sericytochromatia	Sericytochromatia bacterium_GCA_002083825.1	145	60.56
GCA_003503675.1	Candidatus Sericytochromatia	Cyanobacteria bacterium_GCA_003503675.1	133	57.77
GCA_016867265.1	Candidatus Sericytochromatia	Tanganyikabacteria bacterium_GCA_016867265.1	148	61.75
GCA_016867235.1	Candidatus Sericytochromatia	Tanganyikabacteria bacterium_GCA_016867235.1	149	64.94
GCA_934757155.1	Vampirovibrionophyceae	Melainabacteria bacterium_GCA_934757155.1	136	56.57
GCA_949902595.1	Vampirovibrionophyceae	Melainabacteria bacterium_GCA_949902595.1	139	58.17
GCA_934718085.1	Vampirovibrionophyceae	Melainabacteria bacterium_GCA_934718085.1	134	55.38
GCA_937922745.1	Vampirovibrionophyceae	uncultured cyanobacterium_GCA_937922745.1	143	60.16
GCA_947494115.1	Vampirovibrionophyceae	Caenarcanales bacterium_GCA_947494115.1	136	55.38
GCA_018713115.1	Vampirovibrionophyceae	Galligastranaerophilus faecipullorum_GCA_018713115.1	143	59.36
GCA_944323035.1	Vampirovibrionophyceae	Gastranaerophilales bacterium_GCA_944323035.1	139	56.97
GCA_947090755.1	Vampirovibrionophyceae	Melainabacteria bacterium_GCA_947090755.1	139	57.37
GCA_027618255.1	Vampirovibrionophyceae	Cyanobacteriota bacterium_GCA_027618255.1	148	62.15
GCA_028817775.1	Vampirovibrionophyceae	Melainabacteria bacterium_GCA_028817775.1	147	60.56
GCA_024998755.1	Vampirovibrionophyceae	Vampirovibrio sp._GCA_024998755.1	148	60.96
GCA_016712355.1	Vampirovibrionophyceae	Vampirovibrionales bacterium_GCA_016712355.1	150	62.55
GCA_028694275.1	Vampirovibrionophyceae	Gastranaerophilales bacterium_GCA_028694275.1	125	52.99
GCA_020431915.1	Vampirovibrionophyceae	Cyanobacteria bacterium_GCA_020431915.1	140	60.16
GCA_019634025.1	Vampirovibrionophyceae	Vampirovibrio sp._GCA_019634025.1	138	58.17
GCA_019751815.1	Vampirovibrionophyceae	Cyanobacteriota bacterium_GCA_019751815.1	147	62.15
GCA_029262635.1	Vampirovibrionophyceae	Vampirovibrionales bacterium_GCA_029262635.1	145	62.55
GCA_021299565.1	Vampirovibrionophyceae	Caenarcanales bacterium_GCA_021299565.1	125	51.39
GCA_947458095.1	Vampirovibrionophyceae	Vampirovibrionales bacterium_GCA_947458095.1	133	54.98
GCA_028277195.1	Vampirovibrionophyceae	Gastranaerophilales bacterium_GCA_028277195.1	125	52.19
GCA_025449835.1	Vampirovibrionophyceae	Vampirovibrionales bacterium_GCA_025449835.1	138	58.17
GCA_029866025.1	Vampirovibrionophyceae	Vampirovibrionales bacterium_GCA_029866025.1	147	61.35
GCA_030429585.1	Vampirovibrionophyceae	bacterium sp._GCA_030429585.1	146	60.56
GCA_944322975.1	Vampirovibrionophyceae	Gastranaerophilales bacterium_GCA_944322975.1	98	41.83
GCA_005110385.1	Vampirovibrionophyceae	Melainabacteria bacterium_GCA_005110385.1	146	60.16
GCA_947647475.1	Vampirovibrionophyceae	uncultured bacterium_GCA_947647475.1	107	44.62
GCA_017541465.1	Vampirovibrionophyceae	bacterium sp._GCA_017541465.1	135	57.77
GCA_934675685.1	Vampirovibrionophyceae	Melainabacteria bacterium_GCA_934675685.1	117	48.21
GCA_019744775.1	Vampirovibrionophyceae	Obscuribacterales bacterium_GCA_019744775.1	137	60.16
GCA_944323585.1	Vampirovibrionophyceae	Gastranaerophilales bacterium_GCA_944323585.1	129	52.59
GCA_900321895.1	Vampirovibrionophyceae	uncultured Brachyspira_GCA_900321895.1	119	49.8
GCA_944325705.1	Vampirovibrionophyceae	Gastranaerophilales bacterium_GCA_944325705.1	138	57.77
GCA_944323995.1	Vampirovibrionophyceae	Gastranaerophilales bacterium_GCA_944323995.1	136	56.57
GCA_900547585.1	Vampirovibrionophyceae	uncultured bacterium_GCA_900547585.1	134	56.18
GCA_949291445.1	Vampirovibrionophyceae	uncultured bacterium_GCA_949291445.1	139	57.37
GCA_947626225.1	Vampirovibrionophyceae	Gastranaerophilales bacterium_GCA_947626225.1	131	53.78
GCA_949290355.1	Vampirovibrionophyceae	uncultured bacterium_GCA_949290355.1	137	56.57
GCA_945836835.1	Vampirovibrionophyceae	uncultured cyanobacterium_GCA_945836835.1	123	51
GCA_002293275.1	Vampirovibrionophyceae	Cyanobacteria bacterium_GCA_002293275.1	129	55.38
GCA_031265495.1	Vampirovibrionophyceae	Heliobacteriaceae bacterium_GCA_031265495.1	120	50.6
GCA_001858525.1	Vampirovibrionophyceae	Vampirovibrio chlorellavorus_GCA_001858525.1	145	62.55
GCA_000484535.1	Gloeobacterales	Gloeobacter kilaueensis_GCA_000484535.1	223	92.43
GCA_019359725.1	Gloeobacterales	Aphanocapsa lilacina_GCA_019359725.1	227	93.23
GCA_021018745.1	Gloeobacterales	Gloeobacter morelensis_GCA_021018745.1	228	94.02
GCA_000011385.1	Gloeobacterales	Gloeobacter violaceus_GCA_000011385.1	228	93.63
GCA_031399965.1	Gloeobacterales	Gloeobacteraceae cyanobacterium_GCA_031399965.1	219	90.04
GCA_014380935.1	Gloeobacterales	Gloeobacterales cyanobacterium_GCA_014380935.1	206	87.65
GCA_014379585.1	Gloeobacterales	Gloeobacterales cyanobacterium_GCA_014379585.1	212	88.05
GCA_018389385.1	Gloeobacterales	Anthocerotibacter panamensis_GCA_018389385.1	226	92.83
GCA_013285545.1	Gloeobacterales	Cyanaurora vandensis_GCA_013285545.1	216	87.65
GCA_949127895.1	Gloeobacterales	Sivonenia alaskensis_GCA_949127895.1	221	89.24
GCA_013285555.1	Gloeobacterales	Cyanaurora vandensis_GCA_013285555.1	214	87.65
GCA_031398925.1	Gloeobacterales	Gloeobacteraceae cyanobacterium_GCA_031398925.1	216	88.45
GCA_038226175.1	Gloeobacterales	Gloeobacterales cyanobacterium_GCA_038226175.1	223	91.63
GCA_038245785.1	Gloeobacterales	Gloeobacterales cyanobacterium_GCA_038245785.1	217	90.44
GCA_949127685.1	Gloeobacterales	Sivonenia alaskensis_GCA_949127685.1	215	86.85
GCA_000332275.1	Aegeococcocales	Synechococcus sp._GCA_000332275.1	230	96.02
GCA_012030715.1	Thermostichales	Synechococcaceae cyanobacterium_GCA_012030715.1	209	91.24
GCA_012031565.1	Thermostichales	Synechococcaceae cyanobacterium_GCA_012031565.1	223	93.23
GCA_039794605.1	Thermostichales	Thermostichales cyanobacterium_GCA_039794605.1	225	91.24
GCA_039794545.1	Thermostichales	Thermostichales cyanobacterium_GCA_039794545.1	212	84.86
GCA_039794825.1	Thermostichales	Thermostichales cyanobacterium_GCA_039794825.1	212	86.06
GCA_039794745.1	Thermostichales	Thermostichales cyanobacterium_GCA_039794745.1	225	90.84
GCA_039794525.1	Thermostichales	Thermostichus sp._GCA_039794525.1	164	67.73
GCA_039795085.1	Thermostichales	Thermostichus sp._GCA_039795085.1	208	84.46
GCA_039795065.1	Thermostichales	Thermostichus sp._GCA_039795065.1	227	91.63
GCA_039795025.1	Thermostichales	Thermostichus sp._GCA_039795025.1	235	95.22
GCA_039794945.1	Thermostichales	Thermostichus sp._GCA_039794945.1	216	87.65
GCA_039794965.1	Thermostichales	Thermostichus sp._GCA_039794965.1	235	95.62
GCA_039794905.1	Thermostichales	Thermostichus sp._GCA_039794905.1	215	87.25
GCA_039794885.1	Thermostichales	Thermostichus sp._GCA_039794885.1	212	87.65
GCA_039794845.1	Thermostichales	Thermostichus sp._GCA_039794845.1	233	95.22
GCA_039794685.1	Thermostichales	Thermostichus sp._GCA_039794685.1	228	92.83
GCA_000013205.1	Thermostichales	Synechococcus sp._GCA_000013205.1	233	96.02
GCA_000013225.1	Thermostichales	Synechococcus sp._GCA_000013225.1	235	96.02
GCA_015295985.1	Thermostichales	Synechococcus sp._GCA_015295985.1	235	95.22
GCA_021533835.1	Thermostichales	Synechococcus sp._GCA_021533835.1	232	94.82
GCA_937944885.1	Thermostichales	uncultured cyanobacterium_GCA_937944885.1	234	94.02
GCA_022848905.1	Thermostichales	Thermostichus vulcanus_GCA_022848905.1	230	95.62
GCA_001904615.1	Pseudanabaenales	Limnothrix rosea_GCA_001904615.1	239	96.81
GCA_014698235.1	Pseudanabaenales	Limnothrix sp._GCA_014698235.1	244	98.8
GCA_001693275.1	Pseudanabaenales	Picosynechococcus sp._GCA_001693275.1	243	97.61
GCA_002356215.1	Pseudanabaenales	Synechococcus sp._GCA_002356215.1	242	97.61
GCA_012033055.1	Pseudanabaenales	Limnothrix sp._GCA_012033055.1	233	96.81
GCA_025055675.1	Pseudanabaenales	Pseudanabaenaceae cyanobacterium_GCA_025055675.1	232	94.42
GCA_937927915.1	Pseudanabaenales	uncultured Pseudanabaenaceae_GCA_937927915.1	234	94.42
GCA_000332175.1	Pseudanabaenales	Pseudanabaena sp._GCA_000332175.1	229	95.22
GCA_000317065.1	Pseudanabaenales	Pseudanabaena sp._GCA_000317065.1	230	94.42
GCA_000317085.1	Pseudanabaenales	Synechococcus sp._GCA_000317085.1	235	96.02
GCA_949127865.1	Pseudanabaenales	Synechococcales cyanobacterium_GCA_949127865.1	202	82.07
GCA_014696715.1	Pseudanabaenales	Pseudanabaena sp._GCA_014696715.1	238	98.01
GCA_001873375.1	Pseudanabaenales	Oscillatoriales cyanobacterium_GCA_001873375.1	231	94.42
GCA_027942295.1	Pseudanabaenales	Pseudanabaena sp._GCA_027942295.1	228	94.02
GCA_015206935.1	Pseudanabaenales	Pseudanabaenaceae cyanobacterium_GCA_015206935.1	222	90.04
GCA_012031195.1	Pseudanabaenales	Oscillatoriales cyanobacterium_GCA_012031195.1	188	86.06
GCA_002291895.1	Pseudanabaenales	Cyanobacteria bacterium_GCA_002291895.1	225	92.83
GCA_012031145.1	Pseudanabaenales	Oscillatoriales cyanobacterium_GCA_012031145.1	219	94.42
GCA_001870225.1	Gloeomargaritales	Gloeomargarita lithophora_GCA_001870225.1	237	94.42
GCA_039795105.1	Gloeomargaritales	Gloeomargarita sp._GCA_039795105.1	159	63.75
GCA_039794985.1	Gloeomargaritales	Gloeomargarita sp._GCA_039794985.1	202	80.88
GCA_039795005.1	Gloeomargaritales	Gloeomargarita sp._GCA_039795005.1	211	84.46
GCA_039805965.1	Gloeomargaritales	Gloeomargarita sp._GCA_039805965.1	232	92.83
GCA_039794785.1	Gloeomargaritales	Gloeomargarita sp._GCA_039794785.1	229	91.63
GCA_039794805.1	Gloeomargaritales	Gloeomargarita sp._GCA_039794805.1	195	78.09
GCA_039794485.1	Gloeomargaritales	Gloeomargarita sp._GCA_039794485.1	215	85.66
GCA_039794625.1	Gloeomargaritales	Gloeomargarita sp._GCA_039794625.1	195	78.88
GCA_039794765.1	Gloeomargaritales	Gloeomargarita sp._GCA_039794765.1	232	92.83
GCA_039794665.1	Gloeomargaritales	Gloeomargarita sp._GCA_039794665.1	233	93.23
GCA_033580095.1	Gloeomargaritales	Gloeomargarita sp._GCA_033580095.1	215	87.25
GCA_033583715.1	Gloeomargaritales	Gloeomargarita sp._GCA_033583715.1	226	90.84
GCA_039794565.1	Gloeomargaritales	Gloeomargarita sp._GCA_039794565.1	233	93.23
GCA_039794645.1	Gloeomargaritales	Gloeomargarita sp._GCA_039794645.1	196	78.49
GCA_022984075.1	Gloeomargaritales	Synechococcus sp._GCA_022984075.1	238	95.62
GCA_025056115.1	Gloeomargaritales	Gloeomargarita sp._GCA_025056115.1	226	90.84
GCA_025062155.1	Gloeomargaritales	Gloeomargarita sp._GCA_025062155.1	215	87.25
GCA_927797885.1	Gloeomargaritales	Gloeomargaritales cyanobacterium_GCA_927797885.1	236	95.22
GCA_937936705.1	Gloeomargaritales	uncultured cyanobacterium_GCA_937936705.1	199	80.08
GCA_022206215.1	Gloeomargaritales	Gloeomargaritales cyanobacterium_GCA_022206215.1	236	95.22
GCA_015272465.1	Gloeomargaritales	Gloeomargaritaceae cyanobacterium_GCA_015272465.1	235	94.02
GCA_000238775.3	Acaryochloridales	Acaryochloris sp._GCA_000238775.3	220	94.42
GCA_025999095.1	Acaryochloridales	Thermosynechococcus sp._GCA_025999095.1	246	98.8
GCF_000011345.1	Acaryochloridales	Thermosynechococcus vestitus_GCF_000011345.1	245	98.01
GCA_937899725.1	Nodosilineales	uncultured Halomicronema_GCA_937899725.1	235	97.61
GCA_000316115.1	Nodosilineales	Leptolyngbya sp._GCA_000316115.1	235	97.21
GCA_000309385.1	Nodosilineales	Nodosilinea nodulosa_GCA_000309385.1	238	98.01
GCA_014696135.1	Nodosilineales	Nodosilinea sp._GCA_014696135.1	242	97.61
GCA_015207255.1	Nodosilineales	Vasconcelosia minhoensis_GCA_015207255.1	232	98.01
GCA_000332315.1	Prochlorothricales	Prochlorothrix hollandica_GCA_000332315.1	243	97.61
GCA_003003925.1	Synechococcales	Aphanothece minutissima_GCA_003003925.1	250	99.6
GCA_000737595.1	Synechococcales	Synechococcus sp._GCA_000737595.1	245	98.8
GCF_000015665.1	Synechococcales	Prochlorococcus marinus_GCF_000015665.1	239	96.81
GCA_017695955.1	Synechococcales	Prochlorococcus marinus_GCA_017695955.1	239	95.62
GCA_022984195.1	Synechococcales	Synechococcus elongatus_GCA_022984195.1	243	96.81
GCA_000012525.1	Synechococcales	Synechococcus elongatus_GCA_000012525.1	243	96.81
GCA_000817325.1	Synechococcales	Synechococcus elongatus_GCA_000817325.1	244	97.21
GCA_000155595.1	Synechococcales	Synechococcus sp._GCA_000155595.1	229	95.62
GCA_019359505.1	Oculatellales	Drouetiella hepatica_GCA_019359505.1	239	96.41
GCA_000733415.1	Oculatellales	Leptolyngbya sp._GCA_000733415.1	230	96.41
GCA_015207605.1	Oculatellales	Oculatella sp._GCA_015207605.1	235	97.21
GCA_013177315.1	Oculatellales	Thermoleptolyngbya sichuanensis_GCA_013177315.1	238	96.41
GCA_019358855.1	Oculatellales	Timaviella obliquedivisa_GCA_019358855.1	241	96.81
GCA_015272515.1	Leptolyngbyales	Leptolyngbyaceae cyanobacterium_GCA_015272515.1	242	96.41
GCA_020091585.1	Leptolyngbyales	Kovacikia minuta_GCA_020091585.1	221	96.81
GCA_021379005.1	Leptolyngbyales	Leptodesmis sichuanensis_GCA_021379005.1	243	97.21
GCA_000353285.1	Leptolyngbyales	Leptolyngbya boryana_GCA_000353285.1	238	96.41
GCA_001548435.1	Leptolyngbyales	Leptolyngbya sp._GCA_001548435.1	241	97.21
GCA_019891175.1	Leptolyngbyales	Leptothermofonsia sichuanensis_GCA_019891175.1	236	97.21
GCA_010091945.1	Leptolyngbyales	Myxacorys almedinensis_GCA_010091945.1	244	98.41
GCA_000775285.1	Leptolyngbyales	Neosynechococcus sphagnicola_GCA_000775285.1	212	98.01
GCA_016743235.1	Leptolyngbyales	Pantanalinema sp._GCA_016743235.1	235	96.81
GCA_001650195.1	Leptolyngbyales	Phormidesmis priestleyi_GCA_001650195.1	239	97.61
GCA_015207035.1	Leptolyngbyales	Romeriopsis navalis_GCA_015207035.1	237	96.02
GCA_019359045.1	Leptolyngbyales	Scytolyngbya sp._GCA_019359045.1	238	96.81
GCA_014695975.1	Leptolyngbyales	Leptolyngbya sp._GCA_014695975.1	235	96.02
GCA_019358975.1	Leptolyngbyales	Trichocoleus desertorum_GCA_019358975.1	237	97.21
GCA_000317045.1	Geitlerinematales	Geitlerinema sp._GCA_000317045.1	241	97.21
GCA_001657325.1	Geitlerinematales	Geitlerinema sp._GCA_001657325.1	244	99.2
GCA_001870905.1	Geitlerinematales	Geitlerinema sp._GCA_001870905.1	238	97.61
GCA_001746915.1	Desertifilales	Desertifilum tharense_GCA_001746915.1	238	96.81
GCA_030068475.1	Desertifilales	Roseofilum acuticapitatum_GCA_030068475.1	242	98.41
GCA_040505605.1	Oscillatoriales	Arthrospira platensis_GCA_040505605.1	241	96.02
GCA_014698385.1	Oscillatoriales	Arthrospira platensis_GCA_014698385.1	242	96.41
GCA_009176225.1	Oscillatoriales	Arthrospira platensis_GCA_009176225.1	244	97.21
GCA_032349095.1	Oscillatoriales	Arthrospira platensis_GCA_032349095.1	242	96.41
GCA_000332355.1	Oscillatoriales	Baaleninema simplex_GCA_000332355.1	216	90.04
GCA_000332155.1	Oscillatoriales	Kamptonema formosum_GCA_000332155.1	237	96.41
GCA_000180455.1	Oscillatoriales	Kamptonema sp._GCA_000180455.1	236	95.22
GCA_015296065.1	Oscillatoriales	Oscillatoriaceae cyanobacterium_GCA_015296065.1	243	97.61
GCA_000169095.1	Oscillatoriales	Lyngbya sp._GCA_000169095.1	233	94.82
GCA_012516315.1	Oscillatoriales	Limnospira fusiformis_GCA_012516315.1	240	96.81
GCA_000817775.3	Oscillatoriales	Lyngbya confervoides_GCA_000817775.3	236	96.41
GCA_013179805.1	Oscillatoriales	Microcoleus asticus_GCA_013179805.1	240	97.61
GCA_020521235.1	Oscillatoriales	Microseira wollei_GCA_020521235.1	234	97.21
GCA_010672525.1	Oscillatoriales	Okeania sp._GCA_010672525.1	240	98.41
GCA_000332335.1	Oscillatoriales	Oscillatoria sp._GCA_000332335.1	240	97.61
GCA_012295525.1	Oscillatoriales	Oxynema aestuarii_GCA_012295525.1	239	97.21
GCA_001904725.1	Oscillatoriales	Phormidium ambiguum_GCA_001904725.1	230	96.02
GCA_003609755.1	Oscillatoriales	Planktothrix agardhii_GCA_003609755.1	237	96.41
GCA_023983615.1	Oscillatoriales	Phormidium yuhuli_GCA_023983615.1	241	98.8
GCA_019358875.1	Oscillatoriales	Symplocastrum torsivum_GCA_019358875.1	236	96.81
GCA_018457135.1	Oscillatoriales	Trichodesmium erythraeum_GCA_018457135.1	240	98.8
GCA_000317515.1	Coleofasciculales	Allocoleopsis franciscana_GCA_000317515.1	237	97.61
GCA_010692635.1	Coleofasciculales	Symploca sp._GCA_010692635.1	240	98.01
GCA_019359445.1	Coleofasciculales	Kastovskya adunca_GCA_019359445.1	244	98.01
GCA_015207375.1	Coleofasciculales	Coleofasciculus sp._GCA_015207375.1	239	97.61
GCA_010671925.1	Coleofasciculales	Moorena sp._GCA_010671925.1	226	96.81
GCA_010692425.1	Coleofasciculales	Symploca sp._GCA_010692425.1	222	97.61
GCA_003864295.1	Chroococcales	Aphanothece sacrum_GCA_003864295.1	242	96.81
GCA_003007785.1	Chroococcales	Aphanothece hegewaldii_GCA_003007785.1	246	98.8
GCA_000017845.1	Chroococcales	Crocosphaera subtropica_GCA_000017845.1	240	98.41
GCA_019359615.1	Chroococcales	Cyanosarcina radialis_GCA_019359615.1	236	97.61
GCA_000332235.1	Chroococcales	Geminocystis herdmanii_GCA_000332235.1	243	97.61
GCA_000317555.1	Chroococcales	Gloeocapsa sp._GCA_000317555.1	244	97.61
GCA_007693955.1	Chroococcales	Gloeocapsa sp._GCA_007693955.1	241	96.81
GCA_000147335.1	Chroococcales	Gloeothece verrucosa_GCA_000147335.1	234	96.41
GCA_000317615.1	Chroococcales	Dactylococcopsis salina_GCA_000317615.1	240	97.21
GCA_008974145.1	Chroococcales	Microcystis aeruginosa_GCA_008974145.1	245	98.01
GCA_000756305.1	Chroococcales	Myxosarcina sp._GCA_000756305.1	239	98.8
GCA_000019485.1	Chroococcales	Picosynechococcus sp._GCA_000019485.1	243	97.61
GCA_001693255.1	Chroococcales	Picosynechococcus sp._GCA_001693255.1	242	97.61
GCA_001521855.1	Chroococcales	Picosynechococcus sp._GCA_001521855.1	241	97.61
GCA_000332195.1	Chroococcales	Pleurocapsa sp._GCA_000332195.1	238	98.41
GCA_000317025.1	Chroococcales	Pleurocapsa sp._GCA_000317025.1	239	98.01
GCA_000252485.1	Chroococcales	Prochloron didemni_GCA_000252485.1	233	95.22
GCA_002110465.1	Chroococcales	unicellular cyanobacterium_GCA_002110465.1	239	98.41
GCA_000473895.1	Chroococcales	Rubidibacter lacunae_GCA_000473895.1	241	96.81
GCA_003249095.1	Chroococcales	Snowella sp._GCA_003249095.1	242	97.61
GCA_000317575.1	Chroococcales	Stanieria cyanosphaera_GCA_000317575.1	245	98.8
GCA_000478825.2	Chroococcales	Synechocystis sp._GCA_000478825.2	245	98.01
GCA_000009725.1	Chroococcales	Synechocystis sp._GCA_000009725.1	246	98.01
GCA_001318385.1	Chroococcales	Synechocystis sp._GCA_001318385.1	246	98.01
GCA_000284135.1	Chroococcales	Synechocystis sp._GCA_000284135.1	246	98.01
GCA_000270265.1	Chroococcales	Synechocystis sp._GCA_000270265.1	246	98.01
GCA_022869765.1	Chroococcales	Synechocystis sp._GCA_022869765.1	246	98.01
GCA_000332075.2	Chroococcales	Synechocystis sp._GCA_000332075.2	241	96.81
GCA_000284455.1	Chroococcales	Synechocystis sp._GCA_000284455.1	246	98.01
GCA_025370055.1	Chroococcales	Woronichinia naegeliana_GCA_025370055.1	234	95.22
GCA_000332055.1	Chroococcales	Xenococcus sp._GCA_000332055.1	243	98.41
GCA_014698145.1	Spirulinales	Oscillatoria sp._GCA_014698145.1	243	96.81
GCA_015207425.1	Spirulinales	Lusitaniella coriacea_GCA_015207425.1	236	95.62
GCA_001890765.1	Spirulinales	Spirulina major_GCA_001890765.1	242	97.61
GCA_000317145.1	Gomontiellales	Chamaesiphon minutus_GCA_000317145.1	235	96.81
GCA_000317495.1	Gomontiellales	Crinalium epipsammum_GCA_000317495.1	242	97.21
GCA_005518205.2	Gomontiellales	Hormoscilla sp._GCA_005518205.2	220	93.63
GCA_034438355.1	Chroococcidiopsidales	Chroococcidiopsis cubana_GCA_034438355.1	235	97.61
GCA_000317125.1	Chroococcidiopsidales	Chroococcidiopsis thermalis_GCA_000317125.1	241	98.41
GCA_002939305.1	Chroococcidiopsidales	Chroococcidiopsis sp._GCA_002939305.1	242	97.61
GCA_002964865.1	Chroococcidiopsidales	Gloeocapsopsis dulcis_GCA_002964865.1	240	97.61
GCA_017164015.1	Nostocales	Nostoc sp._GCA_017164015.1	232	96.81
GCA_014698305.1	Nostocales	Anabaena lutea_GCA_014698305.1	241	96.41
GCA_016056295.1	Nostocales	Atlanticothrix silvestris_GCA_016056295.1	241	98.01
GCA_002368195.1	Nostocales	Calothrix sp._GCA_002368195.1	238	97.61
GCA_006968745.1	Nostocales	Brasilonema sennae_GCA_006968745.1	239	97.61
GCA_014696555.1	Nostocales	Calothrix parietina_GCA_014696555.1	237	96.41
GCA_000317435.1	Nostocales	Calothrix sp._GCA_000317435.1	244	98.01
GCA_000316575.1	Nostocales	Calothrix sp._GCA_000316575.1	239	97.21
GCA_043099315.1	Nostocales	Chlorogloeopsis fritschii_GCA_043099315.1	227	96.81
GCA_043099305.1	Nostocales	Chlorogloeopsis fritschii_GCA_043099305.1	225	97.21
GCA_030381805.1	Nostocales	Chlorogloeopsis sp._GCA_030381805.1	232	98.01
GCA_002934005.1	Nostocales	Cuspidothrix issatschenkoi_GCA_002934005.1	229	92.43
GCA_022241785.1	Nostocales	Cyanocohniella sp._GCA_022241785.1	244	98.01
GCA_019359595.1	Nostocales	Cyanomargarita calcarea_GCA_019359595.1	236	96.41
GCA_003994795.1	Nostocales	Cylindrospermum sp._GCA_003994795.1	239	97.61
GCA_000317535.1	Nostocales	Cylindrospermum stagnale_GCA_000317535.1	237	97.21
GCA_016056275.1	Nostocales	Dendronalium phyllosphericum_GCA_016056275.1	238	96.41
GCA_015207005.2	Nostocales	Desmonostoc muscorum_GCA_015207005.2	236	98.01
GCA_019359515.1	Nostocales	Desmonostoc vinosum_GCA_019359515.1	235	96.02
GCA_015207875.1	Nostocales	Dolichospermum sp._GCA_015207875.1	238	96.02
GCA_007830875.1	Nostocales	Dulcicalothrix desertica_GCA_007830875.1	231	96.02
GCA_015272395.1	Nostocales	Calothrix sp._GCA_015272395.1	241	97.61
GCA_000317205.1	Nostocales	Fischerella muscicola_GCA_000317205.1	235	97.21
GCA_000317225.1	Nostocales	Fischerella thermalis_GCA_000317225.1	241	98.01
GCA_000332295.1	Nostocales	Fortiea contorta_GCA_000332295.1	242	98.01
GCA_023657325.1	Nostocales	Gloeotrichia echinulata_GCA_023657325.1	236	96.81
GCA_029953635.1	Nostocales	Halotia branconii_GCA_029953635.1	241	97.61
GCA_002218085.1	Nostocales	Tolypothrix sp._GCA_002218085.1	234	97.21
GCA_014698965.1	Nostocales	Iningainema tapete_GCA_014698965.1	235	96.41
GCA_014831675.1	Nostocales	Komarekiella delphini-convector_GCA_014831675.1	235	96.81
GCA_000315565.1	Nostocales	Mastigocladopsis repens_GCA_000315565.1	241	97.21
GCA_019359325.1	Nostocales	Mojavia pulchra_GCA_019359325.1	237	98.01
GCA_022376295.1	Nostocales	Nodularia sphaerocarpa_GCA_022376295.1	239	96.02
GCA_000020025.1	Nostocales	Nostoc punctiforme_GCA_000020025.1	239	97.21
GCA_000316625.1	Nostocales	Nostoc sp._GCA_000316625.1	243	97.21
GCA_000009705.1	Nostocales	Nostoc sp._GCA_000009705.1	237	98.01
GCA_000316645.1	Nostocales	Nostoc sp._GCA_000316645.1	243	98.01
GCA_020829625.1	Nostocales	Nostoc sp._GCA_020829625.1	240	98.01
GCA_000517105.1	Nostocales	Fischerella sp._GCA_000517105.1	236	97.21
GCA_024239075.1	Nostocales	Fischerella sp._GCA_024239075.1	238	98.41
GCA_014489415.1	Nostocales	Cylindrospermopsis curvispora_GCA_014489415.1	240	97.21
GCA_000316665.1	Nostocales	Rivularia sp._GCA_000316665.1	239	98.8
GCA_000760695.4	Nostocales	Tolypothrix bouteillei_GCA_000760695.4	233	97.21
GCA_000346485.2	Nostocales	Scytonema hofmannii_GCA_000346485.2	228	97.61
GCA_019359035.1	Nostocales	Scytonematopsis contorta_GCA_019359035.1	234	96.41
GCA_002368075.1	Nostocales	Sphaerospermopsis kisseleviana_GCA_002368075.1	243	96.81
GCA_903903925.1	Nostocales	uncultured cyanobacterium_GCA_903903925.1	233	96.41
GCA_002368295.1	Nostocales	Tolypothrix tenuis_GCA_002368295.1	236	97.21
GCA_002368435.1	Nostocales	Scytonema sp._GCA_002368435.1	223	96.02
GCA_002896875.1	Nostocales	Nostoc sp._GCA_002896875.1	238	96.41
GCA_000204075.1	Nostocales	Trichormus variabilis_GCA_000204075.1	237	97.61
GCA_029891685.1	Nostocales	Umezakia ovalisporum_GCA_029891685.1	240	95.62
* relative to the maximum number of the cyanobacterial SCG pHMMs available in the GToTree

## Sheet: Table S2
Gene name	Reference genome	Species name	Protein ID	N0.HOG No.	OG No.	Classification
gap2	GCA_000484535.1	Gloeobacter kilaueensis JS1	CP003587.1_1211	N0.HOG0002424	OG0000210	CBB
gap1	GCA_000484535.1	Gloeobacter kilaueensis JS1	CP003587.1_992	N0.HOG0002429	OG0000210	others
rbsK	GCA_000484535.1	Gloeobacter kilaueensis JS1	CP003587.1_2476	N0.HOG0002723	OG0000251	others
prk1	GCA_000484535.1	Gloeobacter kilaueensis JS1	CP003587.1_14	N0.HOG0003212	OG0000367	CBB
prk2	GCA_000484535.1	Gloeobacter kilaueensis JS1	CP003587.1_1433	N0.HOG0003212	OG0000367	CBB
glgA	GCA_000011385.1	Gloeobacter violaceus PCC 7421	BA000045.2_957	N0.HOG0003286	OG0000379	others
tkt	GCA_000011385.1	Gloeobacter violaceus PCC 7421	BA000045.2_2348	N0.HOG0003749	OG0000479	PPP/CBB
pfkA1/2	GCA_000009725.1	Synechocystis sp. PCC 6803	BA000022.2_2928	N0.HOG0003870	OG0000513	EMP
pgi_1	GCA_000484535.1	Gloeobacter kilaueensis JS1	CP003587.1_162	N0.HOG0004371	OG0000649	EMP
pgi_2	GCA_000011385.1	Gloeobacter violaceus PCC 7421	BA000045.2_1727	N0.HOG0004375	OG0000649	EMP
rpe	GCA_000011385.1	Gloeobacter violaceus PCC 7421	BA000045.2_3619	N0.HOG0004554	OG0000721	PPP/CBB
pgk	GCA_000484535.1	Gloeobacter kilaueensis JS1	CP003587.1_3548	N0.HOG0004583	OG0000733	CBB
fba class II	GCA_000011385.1	Gloeobacter violaceus PCC 7421	BA000045.2_772	N0.HOG0004589	OG0000735	CBB
tpi	GCA_000011385.1	Gloeobacter violaceus PCC 7421	BA000045.2_1064	N0.HOG0004706	OG0000793	CBB
rbsA	GCA_000020025.1	Nostoc punctiforme PCC 73102	CP001037.1_5591	N0.HOG0005235	OG0001080	others
tal_2	GCA_000011385.1	Gloeobacter violaceus PCC 7421	BA000045.2_1634	N0.HOG0005343	OG0001148	PPP/CBB
eda	GCA_000011385.1	Gloeobacter violaceus PCC 7421	BA000045.2_4351	N0.HOG0005402	OG0001183	ED pathway
gnd	GCA_000011385.1	Gloeobacter violaceus PCC 7421	BA000045.2_1141	N0.HOG0005453	OG0001208	PPP
zwf	GCA_000011385.1	Gloeobacter violaceus PCC 7421	BA000045.2_1195	N0.HOG0005473	OG0001221	PPP
glgC	GCA_000011385.1	Gloeobacter violaceus PCC 7421	BA000045.2_4338	N0.HOG0005490	OG0001234	others
fpb/spbase	GCA_000009725.1	Synechocystis sp. PCC 6803	BA000022.2_1473	N0.HOG0005615	OG0001296	CBB
glgp	GCA_000011385.1	Gloeobacter violaceus PCC 7421	BA000045.2_713	N0.HOG0005674	OG0001319	others
glgp	GCA_000011385.1	Gloeobacter violaceus PCC 7421	BA000045.2_706	N0.HOG0005674	OG0001319	others
glgp	GCA_000011385.1	Gloeobacter violaceus PCC 7421	BA000045.2_1020	N0.HOG0005674	OG0001319	others
pgl	GCA_000011385.1	Gloeobacter violaceus PCC 7421	BA000045.2_3244	N0.HOG0005831	OG0001413	PPP
rpiA	GCA_000011385.1	Gloeobacter violaceus PCC 7421	BA000045.2_31	N0.HOG0005972	OG0001503	PPP/CBB
rbcL	GCA_000011385.1	Gloeobacter violaceus PCC 7421	BA000045.2_2202	N0.HOG0005974	OG0001505	CBB
gck	GCA_000484535.1	Gloeobacter kilaueensis JS1	CP003587.1_2857	N0.HOG0005979	OG0001510	others
rbcS	GCA_000011385.1	Gloeobacter violaceus PCC 7421	BA000045.2_2204	N0.HOG0006014	OG0001534	CBB
fbp	GCA_000009725.1	Synechocystis sp. PCC 6803	BA000022.2_1927	N0.HOG0006201	OG0001682	CBB
tal_1	GCA_000484535.1	Gloeobacter kilaueensis JS1	CP003587.1_362	N0.HOG0006569	OG0001927	PPP/CBB
fba_class_I_2	GCA_000484535.1	Gloeobacter kilaueensis JS1	CP003587.1_4217	N0.HOG0006918	OG0002165	CBB
fba_class_I_1	GCA_000011385.1	Gloeobacter violaceus PCC 7421	BA000045.2_1047	N0.HOG0006919	OG0002165	CBB
pgm	GCA_000484535.1	Gloeobacter kilaueensis JS1	CP003587.1_4048	N0.HOG0007091	OG0002287	others
rpiB	GCA_000011385.1	Gloeobacter violaceus PCC 7421	BA000045.2_1724	N0.HOG0007493	OG0002566	PPP/CBB
rbsB	GCA_000020025.1	Nostoc punctiforme PCC 73102	CP001037.1_5593	N0.HOG0008742	OG0003551	others
rbsC	GCA_000020025.1	Nostoc punctiforme PCC 73102	CP001037.1_5590	N0.HOG0008768	OG0003574	others

## Sheet: Table S3
NCBI GenBank Assembly Accession	Group	Species	ATP-binding protein	substrate-binding protein	permease	rbsK	rpiA	rpiB	rpe	tkt	fbp	fba Class I	fba_Class I_2	fba Class II	tal_1	tal_2	tpi	prk	pgk	pgk_1	gap1	gap2	gnd	pgl	eda	zwf	pgi_1	pgi_2	pfkA	gck	pgm	ggC	glgA	glgP
GCA_001772335.1	Candidatus Margulisbacteria	candidate division_GCA_001772335.1	0	0	0	0	0	0	1	0	0	0	1	0	0	0	1	0	0	2	0	0	0	0	0	0	1	0	0	0	0	0	1	0
GCA_003265975.1	Candidatus Margulisbacteria	Marinamargulisbacteria bacterium_GCA_003265975.1	0	0	0	0	0	0	1	1	0	0	0	0	0	0	1	0	0	0	0	0	0	0	0	0	0	0	0	0	0	0	0	0
GCA_003265885.1	Candidatus Margulisbacteria	Marinamargulisbacteria bacterium_GCA_003265885.1	0	0	0	0	0	1	1	0	1	1	0	0	0	0	1	0	0	0	0	0	0	0	0	0	0	0	0	0	0	0	0	0
GCA_903864835.1	Candidatus Margulisbacteria	uncultured bacterium_GCA_903864835.1	0	0	0	0	0	1	1	1	0	1	0	0	0	0	1	0	0	0	0	0	0	0	0	0	0	0	0	0	0	0	0	0
GCA_903902445.1	Candidatus Margulisbacteria	Marinamargulisbacteria bacterium_GCA_903902445.1	0	0	0	0	0	1	1	0	0	0	0	0	0	0	1	0	0	0	0	0	0	0	0	0	0	0	0	0	0	0	0	1
GCA_903897765.1	Candidatus Margulisbacteria	Marinamargulisbacteria bacterium_GCA_903897765.1	0	0	0	0	0	1	1	0	0	0	0	0	0	0	2	0	0	1	0	0	0	0	0	0	0	1	1	0	0	0	1	2
GCA_903910705.1	Candidatus Margulisbacteria	Marinamargulisbacteria bacterium_GCA_903910705.1	0	0	0	0	0	1	1	0	0	0	0	0	0	0	1	1	0	0	0	0	0	0	0	0	0	1	0	0	0	0	1	1
GCA_903930225.1	Candidatus Margulisbacteria	uncultured bacterium_GCA_903930225.1	0	0	0	0	0	1	1	0	0	0	0	0	0	0	1	0	0	0	0	0	0	0	1	0	0	1	0	0	0	0	1	0
GCA_937950635.1	Candidatus Margulisbacteria	uncultured bacterium_GCA_937950635.1	0	0	0	0	0	1	2	0	0	0	0	1	0	0	1	0	0	1	0	0	0	0	0	0	0	1	0	0	0	0	1	0
GCA_938082985.1	Candidatus Margulisbacteria	Marinamargulisbacteria bacterium_GCA_938082985.1	0	0	0	0	0	1	1	1	1	0	0	0	0	0	1	0	0	0	0	1	0	0	0	0	0	0	0	0	0	0	0	0
GCA_945888435.1	Candidatus Margulisbacteria	bacterium UBP8_UBA817_GCA_945888435.1	0	0	0	0	0	1	1	1	0	1	0	0	0	0	1	0	0	0	0	0	0	0	0	0	0	0	0	0	0	0	0	0
GCA_020719045.1	Candidatus Margulisbacteria	Termititenax sp._GCA_020719045.1	0	1	0	0	0	1	1	0	0	0	0	0	0	0	1	0	0	0	0	0	0	0	0	0	0	1	0	0	0	0	1	2
GCA_002774365.1	Candidatus Margulisbacteria	Saganbacteria bacterium_GCA_002774365.1	0	0	0	1	0	1	1	0	0	0	0	0	0	0	1	0	0	0	0	0	0	0	0	0	0	1	0	0	0	0	2	0
GCA_003242895.1	Candidatus Margulisbacteria	Margulisiibacteriota bacterium_GCA_003242895.1	0	0	0	0	0	1	2	0	0	1	0	0	0	0	2	1	0	0	1	0	0	0	1	0	0	0	1	0	0	1	2	1
GCA_018646105.1	Candidatus Margulisbacteria	bacterium sp._GCA_018646105.1	0	0	0	0	0	1	2	1	0	0	0	0	0	0	2	0	0	0	0	0	1	0	0	1	0	0	1	0	0	1	1	0
GCA_018698675.1	Candidatus Margulisbacteria	bacterium sp._GCA_018698675.1	0	0	0	0	0	1	1	0	0	1	0	0	0	0	1	0	0	0	0	0	0	0	0	0	0	0	0	0	0	0	0	0
GCA_018700055.1	Candidatus Margulisbacteria	bacterium sp._GCA_018700055.1	0	0	0	0	0	1	1	1	1	1	0	0	0	1	1	0	0	0	0	0	0	0	0	0	0	0	0	0	0	0	0	0
GCA_013202975.1	Candidatus Margulisbacteria	Saganbacteria bacterium_GCA_013202975.1	1	0	1	0	0	1	2	0	0	0	1	0	1	0	2	0	0	0	0	0	1	1	1	0	0	1	0	0	0	0	1	0
GCA_013204645.1	Candidatus Margulisbacteria	Saganbacteria bacterium_GCA_013204645.1	0	0	0	0	0	1	1	0	0	0	1	0	1	0	1	0	0	1	0	1	0	0	0	0	1	0	0	0	0	0	1	0
GCA_016219705.1	Candidatus Margulisbacteria	Saganbacteria bacterium_GCA_016219705.1	0	0	0	0	0	1	1	0	0	0	1	0	0	0	1	0	0	0	0	0	0	0	0	0	0	1	0	0	0	0	1	0
GCA_016223245.1	Candidatus Margulisbacteria	Saganbacteria bacterium_GCA_016223245.1	0	0	0	0	0	1	1	0	0	0	1	0	0	0	1	0	0	0	0	0	0	0	0	0	0	1	0	0	0	0	1	0
GCA_016223205.1	Candidatus Margulisbacteria	Saganbacteria bacterium_GCA_016223205.1	0	0	0	0	0	1	2	0	0	0	0	0	0	0	1	0	0	0	0	0	0	0	0	0	0	1	0	0	0	0	1	0
GCA_016932255.1	Candidatus Margulisbacteria	Saganbacteria bacterium_GCA_016932255.1	0	0	0	0	0	1	1	0	0	0	0	0	1	0	1	0	0	0	0	0	0	0	0	0	1	0	0	0	0	0	2	0
GCA_016939335.1	Candidatus Margulisbacteria	Saganbacteria bacterium_GCA_016939335.1	0	0	0	0	0	1	1	0	0	0	1	0	0	0	0	0	0	0	0	0	0	0	0	0	0	1	0	0	0	0	1	0
GCA_023249285.1	Candidatus Margulisbacteria	bacterium sp._GCA_023249285.1	0	0	0	0	0	1	1	1	0	1	0	0	0	0	1	0	0	0	0	0	0	0	0	0	0	0	0	0	0	0	0	0
GCA_023249225.1	Candidatus Margulisbacteria	bacterium sp._GCA_023249225.1	0	0	0	0	0	1	1	1	0	1	2	0	0	0	1	0	0	0	0	0	1	1	0	0	1	0	0	0	1	0	1	0
GCA_023249195.1	Candidatus Margulisbacteria	bacterium sp._GCA_023249195.1	0	0	0	0	0	1	1	1	0	1	0	0	0	0	1	0	0	0	0	0	0	0	0	0	0	0	0	0	0	0	0	0
GCA_018813405.1	Candidatus Margulisbacteria	Margulisiibacteriota bacterium_GCA_018813405.1	0	0	0	0	0	1	1	0	0	0	0	0	0	0	1	0	0	0	0	0	0	0	1	0	1	0	0	0	0	0	1	0
GCA_018823125.1	Candidatus Margulisbacteria	Margulisiibacteriota bacterium_GCA_018823125.1	0	0	0	0	0	1	1	0	0	0	0	0	0	0	1	0	0	0	0	0	0	0	1	0	1	1	0	0	0	0	0	0
GCA_031274525.1	Candidatus Margulisbacteria	Margulisiibacteriota bacterium_GCA_031274525.1	0	0	0	0	0	1	1	0	0	0	0	0	0	0	1	0	0	0	0	0	0	0	0	0	1	0	0	0	0	0	0	0
GCA_031279305.1	Candidatus Margulisbacteria	Margulisiibacteriota bacterium_GCA_031279305.1	0	0	0	0	0	1	1	0	0	0	0	0	0	0	1	0	0	0	0	0	0	0	0	0	1	0	0	0	0	0	0	1
GCA_025453605.1	Candidatus Margulisbacteria	Margulisiibacteriota bacterium_GCA_025453605.1	0	0	0	0	0	1	1	0	0	0	0	0	0	0	1	0	0	0	0	0	0	0	0	0	0	1	0	0	0	0	1	0
GCA_023262965.1	Candidatus Margulisbacteria	Marinamargulisbacteria bacterium_GCA_023262965.1	0	0	0	0	0	1	1	1	1	1	0	0	0	0	1	0	0	0	0	0	0	0	0	0	0	0	0	0	0	0	0	0
GCA_026387835.1	Candidatus Margulisbacteria	Saganbacteria bacterium_GCA_026387835.1	0	0	0	0	0	1	1	0	0	0	1	1	0	0	1	0	0	0	0	0	0	0	0	0	0	0	0	0	0	0	2	0
GCA_026387795.1	Candidatus Margulisbacteria	Saganbacteria bacterium_GCA_026387795.1	0	0	0	0	0	1	1	0	0	0	0	0	0	1	1	0	0	1	0	0	0	0	0	0	1	0	0	0	0	0	1	0
GCA_027623425.1	Candidatus Margulisbacteria	bacterium sp._GCA_027623425.1	0	0	0	0	0	1	1	1	1	0	0	0	0	0	1	0	0	0	0	0	0	0	0	0	0	0	0	0	0	0	0	0
GCA_028702315.1	Candidatus Margulisbacteria	Margulisiibacteriota bacterium_GCA_028702315.1	0	0	0	0	0	1	1	0	0	0	0	0	0	0	1	0	0	1	0	0	0	0	0	0	0	0	0	0	0	0	1	0
GCA_010028705.1	Candidatus Margulisbacteria	bacterium sp._GCA_010028705.1	0	0	0	0	0	1	1	1	0	1	0	0	0	0	1	0	0	0	0	0	0	0	0	0	0	0	0	0	0	0	0	0
GCA_945898045.1	Candidatus Margulisbacteria	bacterium UBP8_UBA817_GCA_945898045.1	0	0	0	0	0	1	0	1	0	0	0	0	0	0	1	0	0	0	0	0	0	0	0	0	0	0	0	0	0	0	0	0
GCA_010027915.1	Candidatus Margulisbacteria	bacterium sp._GCA_010027915.1	0	0	0	0	0	1	2	1	0	1	1	0	0	0	1	0	0	0	0	0	0	0	0	0	0	0	0	0	0	0	0	0
GCA_003864475.1	Candidatus Margulisbacteria	Termititenax persephonae_GCA_003864475.1	0	0	0	0	0	1	0	0	0	0	0	0	0	0	1	0	0	0	0	0	0	0	0	0	0	0	0	0	0	0	0	0
GCA_031268855.1	Candidatus Margulisbacteria	Margulisiibacteriota bacterium_GCA_031268855.1	0	0	0	0	0	1	1	0	0	0	0	0	0	0	1	0	0	0	0	0	0	0	0	0	1	0	0	0	0	0	0	0
GCA_002433595.1	Candidatus Margulisbacteria	bacterium UBP8_UBA6595_GCA_002433595.1	0	0	0	0	0	1	1	1	0	0	0	0	0	0	1	0	0	0	0	0	0	0	0	0	0	0	0	0	0	0	0	0
GCA_002296285.1	Candidatus Margulisbacteria	bacterium UBP8_UBA817_GCA_002296285.1	0	0	0	0	0	1	1	1	1	1	0	0	0	0	1	0	0	0	0	0	0	0	0	0	0	0	0	0	0	0	0	0
GCA_009772965.1	Candidatus Margulisbacteria	Saganbacteria bacterium_GCA_009772965.1	0	0	0	0	0	1	1	0	0	0	0	0	0	0	1	0	0	0	0	0	0	0	0	0	0	1	0	0	0	0	1	0
GCA_001771505.1	Candidatus Margulisbacteria	candidate division_GCA_001771505.1	0	0	0	0	0	1	1	0	0	0	0	0	0	0	1	0	0	0	0	0	0	0	0	0	1	0	0	0	0	0	1	1
GCA_001771575.1	Candidatus Margulisbacteria	candidate division_GCA_001771575.1	0	0	0	0	0	1	1	0	0	0	0	0	0	0	1	0	0	0	0	0	0	0	0	0	0	1	0	0	0	0	1	0
GCA_018822365.1	Candidatus Margulisbacteria	Margulisiibacteriota bacterium_GCA_018822365.1	0	0	0	0	0	1	2	0	0	0	0	0	0	0	1	0	0	0	0	0	0	0	0	0	0	1	0	0	0	0	1	0
GCA_001771585.1	Candidatus Margulisbacteria	candidate division_GCA_001771585.1	0	0	0	0	0	1	1	0	0	0	0	0	0	0	1	0	0	0	0	0	0	0	1	0	1	0	0	0	0	0	1	0
GCA_001771545.1	Candidatus Margulisbacteria	candidate division_GCA_001771545.1	0	0	0	0	0	1	1	0	0	0	0	0	0	0	1	0	0	0	0	0	0	0	0	0	1	1	0	0	0	0	2	0
GCA_002783405.1	Candidatus Sericytochromatia	bacterium (Blackallbacteria)_GCA_002783405.1	0	0	0	0	0	2	1	0	0	1	0	0	0	0	1	2	0	1	0	0	0	0	1	1	0	1	1	0	0	0	0	3
GCA_018780035.1	Candidatus Sericytochromatia	Sericytochromatia bacterium_GCA_018780035.1	0	0	0	0	0	2	1	0	1	1	0	0	0	0	1	2	0	1	0	0	0	0	1	1	1	0	1	0	0	0	0	3
GCA_014377495.1	Candidatus Sericytochromatia	Sericytochromatia bacterium_GCA_014377495.1	1	0	2	0	0	2	1	1	0	0	1	0	0	0	1	1	0	1	0	1	1	1	1	1	1	1	0	0	0	0	1	0
GCA_014377055.1	Candidatus Sericytochromatia	Sericytochromatia bacterium_GCA_014377055.1	1	0	0	0	0	1	1	0	2	1	0	0	0	0	1	2	0	1	0	0	2	1	0	1	0	0	1	0	0	0	1	1
GCA_015272195.1	Candidatus Sericytochromatia	Sericytochromatia bacterium_GCA_015272195.1	0	0	0	0	0	1	1	0	1	1	0	0	0	0	1	1	0	1	0	0	0	0	1	0	0	0	0	0	0	0	0	1
GCA_017744355.1	Candidatus Sericytochromatia	bacterium sp._GCA_017744355.1	0	1	0	0	0	1	1	0	0	1	0	0	0	0	1	1	0	1	0	0	0	0	1	0	1	0	1	0	0	0	0	0
GCA_021781555.1	Candidatus Sericytochromatia	bacterium sp._GCA_021781555.1	1	0	0	0	0	2	1	1	0	1	0	0	0	0	1	1	0	1	0	0	0	0	1	0	1	0	1	1	0	0	0	0
GCA_021790035.1	Candidatus Sericytochromatia	bacterium sp._GCA_021790035.1	1	0	0	0	0	1	1	0	0	1	0	0	0	1	1	1	0	1	0	0	0	0	1	0	1	0	1	1	0	0	0	0
GCA_028287685.1	Candidatus Sericytochromatia	Cyanobacteria bacterium_GCA_028287685.1	1	2	1	0	1	1	1	0	0	1	0	0	0	0	1	1	0	1	0	0	1	1	1	2	0	1	0	1	0	0	0	0
GCA_002083825.1	Candidatus Sericytochromatia	Sericytochromatia bacterium_GCA_002083825.1	0	0	0	0	0	2	1	0	0	1	0	0	0	0	1	1	0	1	0	0	0	0	1	0	1	0	1	0	0	0	0	0
GCA_003503675.1	Candidatus Sericytochromatia	Cyanobacteria bacterium_GCA_003503675.1	2	0	2	0	0	1	1	0	0	0	0	0	0	0	1	1	0	0	0	2	0	0	1	0	1	0	0	0	0	0	0	0
GCA_016867265.1	Candidatus Sericytochromatia	Tanganyikabacteria bacterium_GCA_016867265.1	2	1	1	0	0	2	1	0	0	1	0	0	0	0	1	1	0	1	0	0	0	0	1	0	1	0	1	1	0	0	0	0
GCA_016867235.1	Candidatus Sericytochromatia	Tanganyikabacteria bacterium_GCA_016867235.1	2	1	1	0	0	2	1	1	0	1	0	0	0	0	1	1	0	1	0	0	1	1	1	1	1	0	1	1	0	0	0	0
GCA_934757155.1	Vampirovibrionophyceae	Melainabacteria bacterium_GCA_934757155.1	0	0	0	0	0	1	1	0	0	0	0	1	0	0	1	3	0	0	0	0	0	0	1	0	1	0	0	0	0	1	1	0
GCA_949902595.1	Vampirovibrionophyceae	Melainabacteria bacterium_GCA_949902595.1	0	0	0	0	0	1	1	0	0	0	0	1	0	0	1	3	0	0	0	0	0	0	1	0	1	0	0	0	0	1	1	0
GCA_934718085.1	Vampirovibrionophyceae	Melainabacteria bacterium_GCA_934718085.1	0	0	0	0	0	1	1	0	0	0	0	1	0	0	1	2	0	0	0	0	0	0	1	0	1	0	0	0	0	1	1	0
GCA_937922745.1	Vampirovibrionophyceae	uncultured cyanobacterium_GCA_937922745.1	0	0	0	0	0	1	1	0	0	0	0	0	0	0	1	1	0	0	0	0	0	0	0	0	1	0	0	0	0	1	1	0
GCA_947494115.1	Vampirovibrionophyceae	Caenarcanales bacterium_GCA_947494115.1	0	0	0	0	0	1	1	0	0	0	0	0	0	0	1	0	0	0	0	0	0	0	1	0	1	0	0	0	0	0	0	1
GCA_018713115.1	Vampirovibrionophyceae	Galligastranaerophilus faecipullorum_GCA_018713115.1	0	0	0	0	0	1	1	0	0	0	0	1	0	0	1	1	0	0	0	0	0	0	1	0	1	0	0	0	0	1	1	0
GCA_944323035.1	Vampirovibrionophyceae	Gastranaerophilales bacterium_GCA_944323035.1	0	0	0	0	0	1	1	0	0	0	0	1	0	0	1	3	0	0	0	0	0	0	1	0	1	0	0	0	0	1	1	0
GCA_947090755.1	Vampirovibrionophyceae	Melainabacteria bacterium_GCA_947090755.1	0	0	0	0	0	1	1	0	0	0	0	1	0	0	1	4	0	0	0	0	0	0	1	0	1	0	0	0	0	1	1	0
GCA_027618255.1	Vampirovibrionophyceae	Cyanobacteriota bacterium_GCA_027618255.1	0	0	0	0	0	1	1	0	0	0	0	0	0	0	1	0	0	0	0	0	0	0	0	0	0	0	0	0	0	0	0	0
GCA_028817775.1	Vampirovibrionophyceae	Melainabacteria bacterium_GCA_028817775.1	0	0	0	0	0	1	1	0	0	0	0	0	0	0	1	0	0	0	0	0	0	0	0	0	0	0	0	0	0	0	0	0
GCA_024998755.1	Vampirovibrionophyceae	Vampirovibrio sp._GCA_024998755.1	0	0	0	0	0	1	1	0	0	0	1	0	0	0	1	0	0	0	0	0	0	0	1	0	1	0	1	0	0	0	0	0
GCA_016712355.1	Vampirovibrionophyceae	Vampirovibrionales bacterium_GCA_016712355.1	0	0	0	0	0	1	1	0	0	0	0	0	0	0	1	0	0	0	0	0	0	0	1	0	1	0	1	0	0	1	1	0
GCA_028694275.1	Vampirovibrionophyceae	Gastranaerophilales bacterium_GCA_028694275.1	0	0	0	0	0	2	1	0	0	0	0	2	0	0	1	3	0	0	0	0	0	0	1	0	1	0	0	0	0	0	0	0
GCA_020431915.1	Vampirovibrionophyceae	Cyanobacteria bacterium_GCA_020431915.1	0	0	0	0	0	1	1	0	0	0	1	0	0	0	1	1	0	0	0	0	0	0	0	0	1	0	0	0	0	1	1	0
GCA_019634025.1	Vampirovibrionophyceae	Vampirovibrio sp._GCA_019634025.1	0	0	0	0	0	1	1	0	0	0	0	0	0	0	1	0	0	0	0	1	0	0	1	0	1	0	1	0	0	0	1	0
GCA_019751815.1	Vampirovibrionophyceae	Cyanobacteriota bacterium_GCA_019751815.1	0	0	0	0	0	1	1	0	0	0	1	0	0	0	1	2	0	0	0	0	0	0	1	0	1	0	1	0	0	1	1	0
GCA_029262635.1	Vampirovibrionophyceae	Vampirovibrionales bacterium_GCA_029262635.1	0	0	0	0	0	1	1	0	0	0	1	0	0	0	1	1	0	0	0	0	0	0	1	0	1	0	1	0	0	1	1	0
GCA_021299565.1	Vampirovibrionophyceae	Caenarcanales bacterium_GCA_021299565.1	0	0	0	0	0	1	1	0	0	0	0	0	0	0	1	0	0	0	0	1	0	0	0	0	0	0	0	0	0	0	0	0
GCA_947458095.1	Vampirovibrionophyceae	Vampirovibrionales bacterium_GCA_947458095.1	0	0	0	0	0	1	0	0	0	0	1	0	0	0	1	0	0	0	0	0	0	0	0	0	1	0	1	0	0	0	0	0
GCA_028277195.1	Vampirovibrionophyceae	Gastranaerophilales bacterium_GCA_028277195.1	0	0	0	0	0	1	1	0	0	0	0	1	0	0	0	0	0	0	0	0	0	0	0	0	1	0	0	0	0	1	1	0
GCA_025449835.1	Vampirovibrionophyceae	Vampirovibrionales bacterium_GCA_025449835.1	0	0	0	0	0	1	1	0	0	0	1	0	0	0	1	3	0	0	0	0	0	0	0	0	1	0	0	0	0	1	1	0
GCA_029866025.1	Vampirovibrionophyceae	Vampirovibrionales bacterium_GCA_029866025.1	0	0	0	0	0	1	1	0	0	0	1	0	0	0	1	0	0	0	0	0	0	0	1	0	1	0	1	0	0	0	0	0
GCA_030429585.1	Vampirovibrionophyceae	bacterium sp._GCA_030429585.1	0	0	0	0	0	1	1	0	0	0	1	0	0	0	1	0	0	0	0	0	0	0	1	0	1	0	1	0	0	0	0	0
GCA_944322975.1	Vampirovibrionophyceae	Gastranaerophilales bacterium_GCA_944322975.1	0	0	0	0	0	1	0	1	0	0	0	0	0	0	1	3	0	0	0	1	0	0	1	0	1	0	0	0	0	0	0	0
GCA_005110385.1	Vampirovibrionophyceae	Melainabacteria bacterium_GCA_005110385.1	0	0	0	0	0	1	1	0	0	0	0	0	0	0	1	0	0	0	0	0	0	0	0	0	0	0	0	0	0	0	0	0
GCA_947647475.1	Vampirovibrionophyceae	uncultured bacterium_GCA_947647475.1	0	0	0	0	0	1	0	0	0	0	0	0	0	0	1	2	0	0	0	0	0	0	1	0	1	0	0	0	0	1	1	0
GCA_017541465.1	Vampirovibrionophyceae	bacterium sp._GCA_017541465.1	0	0	0	0	0	1	1	0	0	0	0	1	0	0	1	3	0	0	0	0	0	0	1	0	1	0	0	0	0	1	1	0
GCA_934675685.1	Vampirovibrionophyceae	Melainabacteria bacterium_GCA_934675685.1	0	0	0	0	0	0	1	0	0	0	0	1	0	0	1	2	0	0	0	0	0	0	0	0	0	0	0	0	0	1	1	0
GCA_019744775.1	Vampirovibrionophyceae	Obscuribacterales bacterium_GCA_019744775.1	0	0	0	0	0	1	1	0	0	1	0	0	0	0	1	1	0	0	0	0	1	1	0	1	0	0	0	0	0	0	0	0
GCA_944323585.1	Vampirovibrionophyceae	Gastranaerophilales bacterium_GCA_944323585.1	0	0	0	0	0	1	1	0	0	0	0	1	0	0	0	3	0	0	0	0	0	0	1	0	1	0	0	0	0	1	1	0
GCA_900321895.1	Vampirovibrionophyceae	uncultured Brachyspira_GCA_900321895.1	0	0	0	0	0	1	1	0	0	0	0	1	0	0	1	3	0	0	0	0	0	0	1	0	1	0	0	0	0	1	1	0
GCA_944325705.1	Vampirovibrionophyceae	Gastranaerophilales bacterium_GCA_944325705.1	0	0	0	0	0	1	1	0	0	0	0	1	0	0	1	3	0	0	0	0	0	0	1	0	1	0	0	0	0	1	1	0
GCA_944323995.1	Vampirovibrionophyceae	Gastranaerophilales bacterium_GCA_944323995.1	0	0	0	0	0	1	1	0	0	0	0	1	0	0	1	2	0	0	0	0	0	0	1	0	1	0	0	0	0	1	1	0
GCA_900547585.1	Vampirovibrionophyceae	uncultured bacterium_GCA_900547585.1	0	0	0	0	0	1	1	0	0	0	0	1	0	0	1	3	0	0	0	0	0	0	1	0	1	0	0	0	0	1	1	0
GCA_949291445.1	Vampirovibrionophyceae	uncultured bacterium_GCA_949291445.1	0	0	0	0	0	1	1	0	0	0	0	1	0	0	1	3	0	0	0	0	0	0	1	0	1	0	0	0	0	1	1	0
GCA_947626225.1	Vampirovibrionophyceae	Gastranaerophilales bacterium_GCA_947626225.1	0	0	0	0	0	1	1	0	0	0	0	1	0	0	1	3	0	0	0	0	0	0	1	0	1	0	0	0	0	1	1	0
GCA_949290355.1	Vampirovibrionophyceae	uncultured bacterium_GCA_949290355.1	0	0	0	0	0	1	1	0	0	0	0	1	0	0	1	3	0	0	0	0	0	0	1	0	1	0	0	0	0	1	1	1
GCA_945836835.1	Vampirovibrionophyceae	uncultured cyanobacterium_GCA_945836835.1	0	0	0	0	0	1	1	0	0	0	0	1	0	0	1	3	0	0	0	0	0	0	1	0	1	0	0	0	0	1	1	0
GCA_002293275.1	Vampirovibrionophyceae	Cyanobacteria bacterium_GCA_002293275.1	0	0	0	0	0	1	1	0	0	0	0	1	0	0	1	0	0	1	0	0	0	0	1	0	1	0	0	0	0	0	0	0
GCA_031265495.1	Vampirovibrionophyceae	Heliobacteriaceae bacterium_GCA_031265495.1	0	0	0	0	0	1	1	0	0	0	0	1	0	0	1	1	0	0	0	0	0	0	1	0	1	0	0	0	0	1	1	0
GCA_001858525.1	Vampirovibrionophyceae	Vampirovibrio chlorellavorus_GCA_001858525.1	0	0	0	0	0	1	1	0	0	0	0	0	0	0	1	1	0	0	0	0	0	0	1	0	1	0	1	0	0	1	1	0
GCA_000484535.1	Gloeobacterales	Gloeobacter kilaueensis_GCA_000484535.1	1	1	1	1	1	1	2	1	1	0	1	1	2	0	1	2	1	0	1	1	2	2	1	2	1	0	0	1	1	1	1	1
GCA_019359725.1	Gloeobacterales	Aphanocapsa lilacina_GCA_019359725.1	1	1	1	1	1	1	1	1	0	1	0	1	1	1	1	3	1	0	1	1	2	1	1	2	0	0	0	1	1	1	1	2
GCA_021018745.1	Gloeobacterales	Gloeobacter morelensis_GCA_021018745.1	1	1	1	1	1	1	1	1	1	1	0	1	1	1	1	3	1	0	1	1	2	1	1	2	0	1	0	1	1	1	1	3
GCA_000011385.1	Gloeobacterales	Gloeobacter violaceus_GCA_000011385.1	1	1	1	1	1	1	1	1	1	1	0	1	1	1	1	3	1	0	1	1	1	1	1	2	0	1	0	1	1	1	1	3
GCA_031399965.1	Gloeobacterales	Gloeobacteraceae cyanobacterium_GCA_031399965.1	1	1	1	0	1	0	1	1	0	1	0	2	1	0	1	2	1	0	0	1	1	1	1	1	1	0	0	0	1	1	1	1
GCA_014380935.1	Gloeobacterales	Gloeobacterales cyanobacterium_GCA_014380935.1	1	1	1	0	1	1	1	1	1	1	0	1	3	0	1	3	1	0	0	1	1	1	1	2	1	0	0	1	1	1	1	1
GCA_014379585.1	Gloeobacterales	Gloeobacterales cyanobacterium_GCA_014379585.1	1	1	1	0	1	1	1	1	0	0	2	1	2	0	1	2	1	0	0	1	1	1	1	1	0	0	0	1	1	1	1	0
GCA_018389385.1	Gloeobacterales	Anthocerotibacter panamensis_GCA_018389385.1	0	0	0	0	1	0	1	1	1	1	0	1	1	0	1	2	0	1	0	1	1	1	1	1	1	0	0	0	0	0	0	0
GCA_013285545.1	Gloeobacterales	Cyanaurora vandensis_GCA_013285545.1	0	0	0	0	1	0	1	1	1	1	0	1	1	0	1	1	0	1	0	1	1	1	1	1	0	1	0	0	0	0	0	0
GCA_031398925.1	Gloeobacterales	Gloeobacteraceae cyanobacterium_GCA_031398925.1	0	0	0	0	1	0	1	1	2	0	0	2	1	0	1	1	0	1	0	1	1	1	1	1	1	0	0	0	0	0	0	1
GCA_013285555.1	Gloeobacterales	Cyanaurora vandensis_GCA_013285555.1	0	0	0	0	1	0	1	1	1	1	0	1	1	0	1	1	0	1	0	1	1	1	1	1	0	1	0	0	0	0	0	0
GCA_038226175.1	Gloeobacterales	Gloeobacterales cyanobacterium_GCA_038226175.1	0	0	0	0	1	0	1	1	1	0	0	1	1	0	1	1	0	1	0	1	1	1	1	1	0	1	0	0	0	0	0	0
GCA_038245785.1	Gloeobacterales	Gloeobacterales cyanobacterium_GCA_038245785.1	0	0	0	1	1	0	1	1	1	1	0	1	2	0	1	2	0	1	0	2	1	1	1	1	1	0	2	1	1	1	1	1
GCA_949127895.1	Gloeobacterales	Sivonenia alaskensis_GCA_949127895.1	0	0	0	0	1	0	1	1	1	1	0	1	1	0	1	2	0	1	0	1	1	1	1	1	1	0	1	0	1	1	1	1
GCA_949127685.1	Gloeobacterales	Sivonenia alaskensis_GCA_949127685.1	0	0	0	0	1	0	1	1	1	1	1	1	1	0	1	2	0	1	1	1	1	1	1	1	1	0	1	0	1	1	0	2
GCA_000332275.1	Aegeococcocales	Synechococcus sp._GCA_000332275.1	0	0	0	1	1	0	1	1	1	1	0	1	0	1	1	2	0	1	0	1	1	1	1	1	1	0	1	1	1	1	1	2
GCA_012030715.1	Thermostichales	Synechococcaceae cyanobacterium_GCA_012030715.1	3	0	0	0	1	0	0	1	1	0	2	1	0	1	1	1	0	1	0	1	1	1	1	1	2	0	1	1	1	1	1	2
GCA_012031565.1	Thermostichales	Synechococcaceae cyanobacterium_GCA_012031565.1	3	0	0	1	1	0	1	1	1	0	0	1	0	1	1	2	0	0	0	2	1	2	1	1	1	0	0	1	1	1	1	1
GCA_039794605.1	Thermostichales	Thermostichales cyanobacterium_GCA_039794605.1	4	0	0	1	0	0	1	1	1	0	0	1	1	0	1	1	0	1	0	1	1	1	1	1	1	0	1	1	0	1	1	0
GCA_039794545.1	Thermostichales	Thermostichales cyanobacterium_GCA_039794545.1	4	0	0	1	1	0	2	1	1	0	0	1	1	0	1	2	0	1	0	1	1	1	1	1	1	0	1	1	0	1	1	0
GCA_039794825.1	Thermostichales	Thermostichales cyanobacterium_GCA_039794825.1	4	0	0	1	1	0	1	1	1	0	0	1	1	0	1	2	0	1	0	1	0	1	1	1	1	0	1	1	0	1	2	0
GCA_039794745.1	Thermostichales	Thermostichales cyanobacterium_GCA_039794745.1	4	0	0	1	1	0	1	1	1	0	0	1	1	0	1	2	0	1	0	1	0	1	1	1	1	0	1	1	0	1	1	0
GCA_039794525.1	Thermostichales	Thermostichus sp._GCA_039794525.1	4	0	0	1	0	0	1	1	2	0	1	2	0	1	0	1	0	1	0	2	1	0	1	1	2	0	1	1	1	1	1	0
GCA_039795085.1	Thermostichales	Thermostichus sp._GCA_039795085.1	2	0	0	1	1	0	1	1	1	0	0	1	0	1	0	1	0	1	0	2	1	1	1	1	1	0	1	1	1	1	1	0
GCA_039795065.1	Thermostichales	Thermostichus sp._GCA_039795065.1	2	0	0	1	1	0	1	1	1	0	0	1	0	1	1	1	0	1	0	2	1	1	1	1	1	0	1	1	1	1	1	0
GCA_039795025.1	Thermostichales	Thermostichus sp._GCA_039795025.1	2	0	0	1	1	0	1	1	1	0	0	1	0	1	1	1	0	1	0	2	1	1	1	1	1	0	1	1	1	1	1	0
GCA_039794945.1	Thermostichales	Thermostichus sp._GCA_039794945.1	2	0	0	1	1	0	1	1	1	0	0	1	0	1	1	1	0	0	0	2	2	1	1	2	1	0	1	1	1	1	1	0
GCA_039794965.1	Thermostichales	Thermostichus sp._GCA_039794965.1	2	0	0	1	1	0	1	1	1	0	0	1	0	1	1	1	0	1	0	2	1	1	1	1	1	0	1	1	1	1	1	0
GCA_039794905.1	Thermostichales	Thermostichus sp._GCA_039794905.1	1	0	0	1	1	0	1	1	1	0	0	1	0	1	1	1	0	1	0	2	2	1	1	1	1	0	1	0	1	1	1	0
GCA_039794885.1	Thermostichales	Thermostichus sp._GCA_039794885.1	5	0	0	1	1	0	1	1	1	0	1	2	0	1	1	2	0	2	0	2	1	1	1	1	1	0	1	1	1	1	1	0
GCA_039794845.1	Thermostichales	Thermostichus sp._GCA_039794845.1	6	0	0	1	1	0	1	1	1	0	0	1	0	1	1	3	0	1	0	2	1	1	1	1	1	0	1	1	1	1	1	0
GCA_039794685.1	Thermostichales	Thermostichus sp._GCA_039794685.1	6	0	0	1	1	0	1	1	1	0	0	1	0	1	1	2	0	1	0	2	1	1	1	1	1	0	1	1	1	1	1	0
GCA_000013205.1	Thermostichales	Synechococcus sp._GCA_000013205.1	5	0	0	1	1	0	1	1	1	0	0	1	0	1	1	1	0	1	0	2	1	1	1	1	1	0	1	1	1	1	1	0
GCA_000013225.1	Thermostichales	Synechococcus sp._GCA_000013225.1	4	0	0	1	1	0	1	1	1	0	0	1	0	1	1	2	0	1	0	2	1	1	1	1	1	0	1	1	1	1	1	0
GCA_015295985.1	Thermostichales	Synechococcus sp._GCA_015295985.1	3	0	0	1	1	0	1	1	1	0	0	1	0	1	1	2	0	1	0	2	1	1	1	1	1	0	1	1	1	1	1	0
GCA_021533835.1	Thermostichales	Synechococcus sp._GCA_021533835.1	6	0	0	1	1	0	1	1	1	0	1	1	0	1	1	2	0	1	0	2	1	1	1	1	1	0	1	1	1	1	1	0
GCA_937944885.1	Thermostichales	uncultured cyanobacterium_GCA_937944885.1	2	0	0	1	1	0	1	1	1	0	0	1	0	1	1	1	0	1	0	2	1	1	1	1	1	0	1	1	1	1	1	1
GCA_022848905.1	Thermostichales	Thermostichus vulcanus_GCA_022848905.1	5	0	0	1	1	0	1	1	1	0	1	1	0	1	1	2	0	1	0	2	1	1	1	1	1	0	1	1	1	1	1	0
GCA_001904615.1	Pseudanabaenales	Limnothrix rosea_GCA_001904615.1	0	0	0	0	1	0	1	1	1	1	0	1	1	0	1	1	0	1	1	1	1	1	1	1	1	0	1	0	0	1	1	1
GCA_014698235.1	Pseudanabaenales	Limnothrix sp._GCA_014698235.1	0	0	0	1	1	0	1	1	1	0	0	1	0	1	1	1	0	1	1	1	1	1	1	1	1	0	1	1	1	1	1	1
GCA_001693275.1	Pseudanabaenales	Picosynechococcus sp._GCA_001693275.1	0	0	0	0	1	0	1	1	1	1	0	1	1	0	1	1	0	1	1	1	1	1	1	1	1	0	1	0	0	1	1	1
GCA_002356215.1	Pseudanabaenales	Synechococcus sp._GCA_002356215.1	0	0	0	0	1	0	1	1	1	1	1	1	1	0	1	1	0	1	1	1	1	1	1	1	1	0	1	0	0	1	1	1
GCA_012033055.1	Pseudanabaenales	Limnothrix sp._GCA_012033055.1	0	0	0	0	1	0	1	1	1	0	0	1	1	0	1	1	0	1	1	1	1	2	1	1	1	0	1	0	0	1	1	3
GCA_025055675.1	Pseudanabaenales	Pseudanabaenaceae cyanobacterium_GCA_025055675.1	0	0	0	0	1	0	1	1	0	0	0	1	1	0	1	1	0	1	1	1	1	1	1	1	1	0	0	1	1	1	1	1
GCA_937927915.1	Pseudanabaenales	uncultured Pseudanabaenaceae_GCA_937927915.1	0	0	0	0	1	0	1	1	1	0	0	1	1	0	1	1	0	1	1	1	1	1	1	1	1	0	0	1	1	1	1	1
GCA_000332175.1	Pseudanabaenales	Pseudanabaena sp._GCA_000332175.1	1	0	0	1	1	0	1	1	1	0	0	1	0	1	1	1	0	1	1	1	1	1	1	1	1	0	2	1	1	1	1	1
GCA_000317065.1	Pseudanabaenales	Pseudanabaena sp._GCA_000317065.1	2	0	0	0	1	0	1	1	1	0	0	0	1	0	1	1	0	1	0	1	1	1	1	1	1	0	1	1	1	1	1	1
GCA_000317085.1	Pseudanabaenales	Synechococcus sp._GCA_000317085.1	1	0	0	0	1	0	1	1	1	0	0	1	1	0	1	1	0	1	0	2	1	1	1	1	1	0	1	1	0	1	1	0
GCA_949127865.1	Pseudanabaenales	Synechococcales cyanobacterium_GCA_949127865.1	1	0	0	0	1	0	1	1	1	0	0	1	1	0	1	1	0	0	0	1	1	1	1	1	1	0	0	1	0	1	1	0
GCA_014696715.1	Pseudanabaenales	Pseudanabaena sp._GCA_014696715.1	1	1	0	1	1	0	1	1	1	1	0	1	1	1	1	2	0	1	1	1	1	1	1	1	1	0	1	1	1	1	1	2
GCA_001873375.1	Pseudanabaenales	Oscillatoriales cyanobacterium_GCA_001873375.1	0	0	0	0	1	0	1	1	1	0	0	1	0	1	1	0	0	1	1	2	1	1	1	1	1	0	0	1	1	1	1	1
GCA_027942295.1	Pseudanabaenales	Pseudanabaena sp._GCA_027942295.1	1	0	0	0	1	0	1	1	1	0	0	1	0	1	1	1	0	1	1	2	1	1	1	1	1	0	2	1	1	1	1	1
GCA_015206935.1	Pseudanabaenales	Pseudanabaenaceae cyanobacterium_GCA_015206935.1	5	0	1	1	1	0	1	1	1	1	0	1	1	0	1	3	0	1	1	2	1	1	1	1	1	0	1	1	1	1	1	1
GCA_012031195.1	Pseudanabaenales	Oscillatoriales cyanobacterium_GCA_012031195.1	0	0	0	0	1	0	1	1	1	0	0	1	1	0	1	1	0	1	1	1	1	0	1	1	2	0	0	1	2	1	1	2
GCA_002291895.1	Pseudanabaenales	Cyanobacteria bacterium_GCA_002291895.1	0	0	0	0	1	0	1	1	0	0	0	1	1	0	1	1	0	1	1	1	1	1	1	1	1	0	0	1	1	1	1	1
GCA_012031145.1	Pseudanabaenales	Oscillatoriales cyanobacterium_GCA_012031145.1	0	0	0	0	1	0	1	1	1	0	0	1	1	0	1	1	0	1	1	1	1	1	1	1	1	0	0	1	1	1	2	1
GCA_001870225.1	Gloeomargaritales	Gloeomargarita lithophora_GCA_001870225.1	0	0	0	0	1	0	1	1	1	0	1	1	1	0	1	1	0	1	1	1	1	1	1	1	1	0	0	1	1	1	1	1
GCA_039795105.1	Gloeomargaritales	Gloeomargarita sp._GCA_039795105.1	0	0	0	0	1	0	1	1	0	0	0	0	1	0	1	1	0	0	1	1	1	0	0	1	0	0	0	0	1	1	1	1
GCA_039794985.1	Gloeomargaritales	Gloeomargarita sp._GCA_039794985.1	0	0	0	0	1	0	1	1	0	0	0	1	1	0	1	1	0	1	1	1	1	1	1	1	1	0	0	1	1	1	1	2
GCA_039795005.1	Gloeomargaritales	Gloeomargarita sp._GCA_039795005.1	0	0	0	0	1	0	1	1	1	0	0	1	1	0	1	1	0	1	1	1	1	1	1	1	1	0	0	1	1	2	2	1
GCA_039805965.1	Gloeomargaritales	Gloeomargarita sp._GCA_039805965.1	0	0	0	0	1	0	1	1	0	0	0	1	1	0	1	1	0	1	1	1	1	1	1	1	1	0	0	1	1	1	1	1
GCA_039794785.1	Gloeomargaritales	Gloeomargarita sp._GCA_039794785.1	0	0	0	0	1	0	1	1	0	0	0	1	1	0	1	1	0	1	1	1	1	1	1	1	1	0	0	1	1	1	1	1
GCA_039794805.1	Gloeomargaritales	Gloeomargarita sp._GCA_039794805.1	0	0	0	0	1	0	1	1	0	0	0	1	1	0	1	1	0	1	1	1	1	1	1	1	1	0	0	1	1	1	1	1
GCA_039794485.1	Gloeomargaritales	Gloeomargarita sp._GCA_039794485.1	0	0	0	0	1	0	1	1	0	0	0	1	1	0	1	1	0	1	1	1	1	0	0	1	1	0	0	1	2	2	1	1
GCA_039794625.1	Gloeomargaritales	Gloeomargarita sp._GCA_039794625.1	0	0	0	0	1	0	1	1	0	0	0	1	1	0	1	1	0	1	1	1	1	1	1	1	1	0	0	1	1	1	1	1
GCA_039794765.1	Gloeomargaritales	Gloeomargarita sp._GCA_039794765.1	0	0	0	0	1	0	1	1	0	0	0	1	0	0	1	1	0	1	1	1	1	1	1	1	1	0	0	1	1	1	1	1
GCA_039794665.1	Gloeomargaritales	Gloeomargarita sp._GCA_039794665.1	0	0	0	0	1	0	1	1	0	0	0	1	1	0	1	1	0	1	1	1	1	1	1	1	1	0	0	1	1	1	1	1
GCA_033580095.1	Gloeomargaritales	Gloeomargarita sp._GCA_033580095.1	0	0	0	0	1	0	1	1	0	0	0	1	1	0	1	1	0	1	1	1	1	1	1	1	1	0	0	1	1	1	1	1
GCA_033583715.1	Gloeomargaritales	Gloeomargarita sp._GCA_033583715.1	0	0	1	0	1	0	1	1	0	0	0	1	1	0	1	1	0	1	1	1	1	1	1	1	1	0	0	1	1	1	1	1
GCA_039794565.1	Gloeomargaritales	Gloeomargarita sp._GCA_039794565.1	0	0	0	0	1	0	1	1	0	0	0	1	1	0	1	1	0	1	1	1	1	1	1	1	1	0	0	1	1	1	1	1
GCA_039794645.1	Gloeomargaritales	Gloeomargarita sp._GCA_039794645.1	0	0	0	0	1	0	1	1	0	0	0	1	1	0	0	1	0	1	1	1	1	1	1	1	1	0	0	1	0	1	1	2
GCA_022984075.1	Gloeomargaritales	Synechococcus sp._GCA_022984075.1	0	0	0	0	1	0	1	1	1	0	1	1	1	0	1	1	0	1	1	1	1	1	1	1	1	0	0	1	1	1	1	1
GCA_025056115.1	Gloeomargaritales	Gloeomargarita sp._GCA_025056115.1	0	0	1	0	1	0	1	1	0	0	0	1	1	0	1	1	0	1	1	1	1	1	1	1	1	0	0	1	1	1	1	1
GCA_025062155.1	Gloeomargaritales	Gloeomargarita sp._GCA_025062155.1	0	0	0	0	1	0	1	1	0	0	0	1	1	0	1	1	0	1	1	1	1	1	1	1	1	0	0	1	1	1	1	1
GCA_927797885.1	Gloeomargaritales	Gloeomargaritales cyanobacterium_GCA_927797885.1	0	0	0	0	1	0	1	1	1	0	0	1	1	0	1	1	0	1	1	1	1	1	1	1	1	0	0	1	1	1	1	1
GCA_937936705.1	Gloeomargaritales	uncultured cyanobacterium_GCA_937936705.1	0	0	0	0	1	0	1	0	1	0	0	1	1	0	1	1	0	0	1	1	1	1	1	1	1	0	0	0	1	1	1	1
GCA_022206215.1	Gloeomargaritales	Gloeomargaritales cyanobacterium_GCA_022206215.1	0	0	0	0	1	0	1	1	1	0	0	1	1	0	1	1	0	1	1	1	1	1	1	1	1	0	0	1	1	1	1	1
GCA_015272465.1	Gloeomargaritales	Gloeomargaritaceae cyanobacterium_GCA_015272465.1	0	0	0	0	1	0	1	1	1	0	0	1	1	0	1	1	0	1	1	1	2	1	1	1	1	0	0	1	1	1	1	1
GCA_000238775.3	Acaryochloridales	Acaryochloris sp._GCA_000238775.3	0	1	0	0	1	0	1	1	2	0	0	1	2	1	1	1	0	1	1	1	2	1	1	2	1	0	2	1	1	2	1	3
GCA_025999095.1	Acaryochloridales	Thermosynechococcus sp._GCA_025999095.1	0	0	0	0	1	0	1	1	1	0	0	1	0	1	1	1	0	1	1	2	1	1	1	1	1	0	1	1	1	1	1	2
GCF_000011345.1	Acaryochloridales	Thermosynechococcus vestitus_GCF_000011345.1	0	0	0	0	1	0	1	1	1	0	0	1	0	1	1	1	0	1	1	2	1	1	1	1	1	0	1	1	1	1	1	2
GCA_937899725.1	Nodosilineales	uncultured Halomicronema_GCA_937899725.1	1	0	0	1	1	0	1	1	1	1	0	1	0	1	1	2	0	1	1	1	1	1	1	1	2	0	1	1	1	1	1	1
GCA_000316115.1	Nodosilineales	Leptolyngbya sp._GCA_000316115.1	1	0	0	1	1	0	1	1	1	2	0	1	1	1	1	2	0	1	1	2	1	1	1	1	2	0	2	1	1	1	1	2
GCA_000309385.1	Nodosilineales	Nodosilinea nodulosa_GCA_000309385.1	2	0	0	1	1	0	1	1	1	1	1	1	1	1	1	2	0	1	1	2	2	2	1	1	1	0	1	1	1	2	1	3
GCA_014696135.1	Nodosilineales	Nodosilinea sp._GCA_014696135.1	2	0	0	1	1	0	1	1	1	1	0	1	0	1	1	2	0	1	1	2	1	1	1	1	1	0	1	1	1	2	1	4
GCA_015207255.1	Nodosilineales	Vasconcelosia minhoensis_GCA_015207255.1	2	0	0	1	1	0	1	1	1	1	0	1	1	1	1	2	0	1	0	1	1	1	1	1	1	0	0	2	1	1	1	1
GCA_000332315.1	Prochlorothricales	Prochlorothrix hollandica_GCA_000332315.1	0	0	0	1	1	0	1	1	1	0	0	1	1	0	1	2	0	1	1	1	1	1	1	1	1	0	2	1	1	1	1	1
GCA_003003925.1	Synechococcales	Aphanothece minutissima_GCA_003003925.1	0	0	0	0	1	0	1	1	0	0	0	1	0	1	1	0	0	1	1	2	1	1	1	1	1	0	0	1	2	1	1	3
GCA_000737595.1	Synechococcales	Synechococcus sp._GCA_000737595.1	0	0	0	0	1	0	1	1	0	0	0	1	0	1	1	1	0	1	0	2	1	1	1	1	1	0	0	1	1	1	1	1
GCF_000015665.1	Synechococcales	Prochlorococcus marinus_GCF_000015665.1	0	0	0	0	1	0	1	1	0	0	0	1	0	1	1	0	0	1	0	1	1	1	0	1	1	0	0	1	1	1	1	1
GCA_017695955.1	Synechococcales	Prochlorococcus marinus_GCA_017695955.1	0	0	0	0	1	0	1	1	0	0	0	1	0	1	1	0	0	1	0	2	1	1	0	1	1	0	0	1	1	1	1	1
GCA_022984195.1	Synechococcales	Synechococcus elongatus_GCA_022984195.1	0	0	0	0	1	0	1	1	1	0	0	1	0	1	1	1	0	1	1	2	1	1	1	1	1	0	1	1	1	1	1	1
GCA_000012525.1	Synechococcales	Synechococcus elongatus_GCA_000012525.1	0	0	0	0	1	0	1	1	1	0	0	1	0	1	1	1	0	1	1	2	1	1	1	1	1	0	1	1	1	1	1	1
GCA_000817325.1	Synechococcales	Synechococcus elongatus_GCA_000817325.1	0	0	0	0	1	0	1	1	1	0	0	1	0	1	1	1	0	1	1	2	1	1	1	1	1	0	1	1	1	1	1	1
GCA_000155595.1	Synechococcales	Synechococcus sp._GCA_000155595.1	3	0	0	1	1	0	1	1	2	1	0	1	0	1	1	2	0	1	1	1	1	1	1	2	1	0	1	2	1	1	1	2
GCA_019359505.1	Oculatellales	Drouetiella hepatica_GCA_019359505.1	2	0	0	1	1	0	1	1	0	0	0	1	0	1	1	2	0	1	0	2	1	1	1	1	1	0	0	1	0	1	1	1
GCA_000733415.1	Oculatellales	Leptolyngbya sp._GCA_000733415.1	2	0	1	2	1	0	1	1	1	1	0	1	1	1	1	2	0	1	1	1	1	1	1	1	0	0	1	1	0	1	1	4
GCA_015207605.1	Oculatellales	Oculatella sp._GCA_015207605.1	3	1	2	1	1	0	1	1	1	0	0	1	1	1	1	2	0	1	0	2	1	1	1	1	1	0	1	1	1	1	1	1
GCA_013177315.1	Oculatellales	Thermoleptolyngbya sichuanensis_GCA_013177315.1	1	0	0	1	1	0	1	1	1	0	0	1	0	1	1	2	0	1	1	2	1	1	1	1	1	0	0	1	1	1	1	3
GCA_019358855.1	Oculatellales	Timaviella obliquedivisa_GCA_019358855.1	1	0	1	1	1	0	1	1	1	0	0	1	0	1	1	2	0	1	1	2	1	1	1	1	1	0	1	1	1	1	1	2
GCA_015272515.1	Leptolyngbyales	Leptolyngbyaceae cyanobacterium_GCA_015272515.1	5	0	0	1	1	0	1	1	1	1	0	1	1	1	1	2	0	1	1	2	1	1	1	1	1	0	1	1	1	1	1	1
GCA_020091585.1	Leptolyngbyales	Kovacikia minuta_GCA_020091585.1	6	1	2	1	1	0	1	1	1	0	1	1	1	1	1	2	0	1	1	2	2	1	1	2	1	0	1	1	1	1	1	2
GCA_021379005.1	Leptolyngbyales	Leptodesmis sichuanensis_GCA_021379005.1	3	0	0	1	1	0	1	1	1	0	0	1	1	1	1	2	0	1	1	2	1	1	1	1	1	0	3	1	1	1	1	2
GCA_000353285.1	Leptolyngbyales	Leptolyngbya boryana_GCA_000353285.1	6	1	2	1	1	0	1	1	2	1	1	1	2	0	1	2	0	1	1	3	2	1	1	2	1	0	2	3	1	1	1	1
GCA_001548435.1	Leptolyngbyales	Leptolyngbya sp._GCA_001548435.1	5	1	2	1	1	0	1	1	1	1	0	1	1	0	1	2	0	1	1	1	1	1	1	1	1	0	1	1	1	1	1	1
GCA_019891175.1	Leptolyngbyales	Leptothermofonsia sichuanensis_GCA_019891175.1	4	0	0	1	1	0	1	1	1	1	0	1	1	1	1	2	0	1	1	2	1	1	1	1	1	0	2	1	1	1	1	1
GCA_010091945.1	Leptolyngbyales	Myxacorys almedinensis_GCA_010091945.1	2	0	0	2	1	0	1	1	1	1	0	1	1	0	1	2	0	1	1	1	1	1	1	1	1	0	1	1	0	1	1	1
GCA_000775285.1	Leptolyngbyales	Neosynechococcus sphagnicola_GCA_000775285.1	0	0	0	0	1	0	2	2	1	0	0	1	0	1	1	2	0	1	0	2	1	1	1	1	1	0	2	3	1	1	1	1
GCA_016743235.1	Leptolyngbyales	Pantanalinema sp._GCA_016743235.1	4	1	1	1	1	0	1	1	1	0	0	1	1	1	1	2	0	1	1	2	1	1	1	1	1	0	2	1	1	1	1	1
GCA_001650195.1	Leptolyngbyales	Phormidesmis priestleyi_GCA_001650195.1	3	0	1	1	1	1	1	1	0	1	0	1	1	0	1	2	0	1	1	1	1	1	1	1	1	0	0	1	1	1	1	2
GCA_015207035.1	Leptolyngbyales	Romeriopsis navalis_GCA_015207035.1	0	0	0	1	1	0	1	1	1	0	0	1	1	0	1	1	0	1	1	1	1	1	1	1	1	0	1	1	1	1	1	1
GCA_019359045.1	Leptolyngbyales	Scytolyngbya sp._GCA_019359045.1	4	1	1	1	1	0	1	1	1	1	0	1	2	1	1	2	0	1	1	1	1	1	1	1	1	0	1	1	1	1	1	1
GCA_014695975.1	Leptolyngbyales	Leptolyngbya sp._GCA_014695975.1	4	1	1	1	1	0	1	1	1	0	0	1	2	1	1	2	0	1	0	2	1	1	1	1	1	0	1	1	1	1	1	1
GCA_019358975.1	Leptolyngbyales	Trichocoleus desertorum_GCA_019358975.1	0	0	0	1	1	0	1	1	1	1	0	1	1	0	1	2	0	1	0	1	1	1	1	1	1	0	1	1	0	1	1	0
GCA_000317045.1	Geitlerinematales	Geitlerinema sp._GCA_000317045.1	0	0	0	1	1	0	1	1	1	0	0	1	1	1	1	1	0	1	0	1	1	1	1	1	1	0	1	1	0	1	1	0
GCA_001657325.1	Geitlerinematales	Geitlerinema sp._GCA_001657325.1	0	0	0	1	1	0	1	1	1	0	0	1	1	1	1	1	0	1	1	1	1	1	1	1	1	0	2	1	1	1	1	2
GCA_001870905.1	Geitlerinematales	Geitlerinema sp._GCA_001870905.1	0	0	0	0	1	0	1	1	1	0	0	0	1	0	1	2	0	1	0	1	1	1	1	1	1	0	1	1	0	1	1	0
GCA_001746915.1	Desertifilales	Desertifilum tharense_GCA_001746915.1	2	0	0	1	1	0	1	1	1	1	0	1	1	1	1	2	0	1	1	1	1	1	1	1	1	0	2	1	1	1	1	1
GCA_030068475.1	Desertifilales	Roseofilum acuticapitatum_GCA_030068475.1	0	1	0	0	1	0	1	1	1	0	0	1	0	1	1	2	0	1	1	1	1	1	1	1	1	0	1	1	1	1	1	2
GCA_040505605.1	Oscillatoriales	Arthrospira platensis_GCA_040505605.1	0	0	0	1	1	0	1	1	1	0	0	1	0	1	1	1	0	1	1	1	1	1	1	1	1	0	2	1	0	1	1	2
GCA_014698385.1	Oscillatoriales	Arthrospira platensis_GCA_014698385.1	0	0	0	1	1	0	1	1	1	0	0	1	0	1	1	1	0	1	1	1	1	1	1	1	1	0	2	1	0	1	1	2
GCA_009176225.1	Oscillatoriales	Arthrospira platensis_GCA_009176225.1	0	0	0	1	1	0	1	1	1	0	0	1	0	1	1	1	0	1	1	1	1	1	1	1	1	0	2	1	0	1	1	2
GCA_032349095.1	Oscillatoriales	Arthrospira platensis_GCA_032349095.1	0	0	0	1	1	0	1	1	1	0	0	1	0	1	1	1	0	1	1	1	1	1	1	1	1	0	2	1	0	1	1	2
GCA_000332355.1	Oscillatoriales	Baaleninema simplex_GCA_000332355.1	0	0	0	1	0	0	1	1	1	1	0	1	2	1	0	1	0	1	1	1	2	1	1	1	1	0	2	0	1	1	1	2
GCA_000332155.1	Oscillatoriales	Kamptonema formosum_GCA_000332155.1	2	1	1	1	1	0	1	1	1	1	0	1	1	0	1	2	0	1	1	1	1	1	1	1	1	0	1	0	1	1	1	1
GCA_000180455.1	Oscillatoriales	Kamptonema sp._GCA_000180455.1	2	1	1	1	1	0	1	1	1	1	0	1	1	0	1	2	0	1	1	1	1	1	1	1	1	0	1	0	1	1	1	1
GCA_015296065.1	Oscillatoriales	Oscillatoriaceae cyanobacterium_GCA_015296065.1	0	0	0	1	1	0	1	1	1	0	0	1	1	0	1	2	0	1	1	1	1	1	1	1	1	0	1	1	0	1	1	0
GCA_000169095.1	Oscillatoriales	Lyngbya sp._GCA_000169095.1	0	0	0	1	1	0	1	1	1	1	0	1	1	1	1	2	0	1	1	2	1	1	0	1	1	0	1	1	1	1	1	2
GCA_012516315.1	Oscillatoriales	Limnospira fusiformis_GCA_012516315.1	0	0	0	1	1	0	1	1	1	0	0	1	0	1	1	1	0	1	1	1	1	1	1	1	1	0	2	1	0	1	1	2
GCA_000817775.3	Oscillatoriales	Lyngbya confervoides_GCA_000817775.3	0	0	0	0	1	0	1	1	1	1	0	1	1	0	1	1	0	1	1	1	1	1	1	1	1	0	1	1	1	2	1	2
GCA_013179805.1	Oscillatoriales	Microcoleus asticus_GCA_013179805.1	2	1	1	1	1	0	1	1	1	1	0	1	1	0	1	2	0	1	1	1	1	1	1	1	1	0	1	1	0	1	1	0
GCA_020521235.1	Oscillatoriales	Microseira wollei_GCA_020521235.1	1	0	0	1	1	0	1	1	1	1	0	1	1	0	1	2	0	1	1	1	1	1	1	1	1	0	2	1	1	2	1	0
GCA_010672525.1	Oscillatoriales	Okeania sp._GCA_010672525.1	1	1	0	2	1	1	1	1	1	0	0	1	1	1	1	2	0	1	1	1	1	1	1	1	1	0	1	2	1	1	1	3
GCA_000332335.1	Oscillatoriales	Oscillatoria sp._GCA_000332335.1	2	0	0	1	1	0	1	1	1	1	0	1	1	0	1	2	0	1	1	1	2	1	1	1	1	0	1	2	0	1	1	0
GCA_012295525.1	Oscillatoriales	Oxynema aestuarii_GCA_012295525.1	0	0	0	1	1	0	1	1	1	0	0	1	1	0	1	1	0	1	1	1	1	1	1	1	1	0	1	1	0	1	1	0
GCA_001904725.1	Oscillatoriales	Phormidium ambiguum_GCA_001904725.1	3	1	1	1	1	0	1	1	1	1	0	1	1	1	1	2	0	1	1	1	1	1	1	1	1	0	1	1	0	1	1	1
GCA_003609755.1	Oscillatoriales	Planktothrix agardhii_GCA_003609755.1	0	0	0	0	1	0	1	1	1	0	0	1	0	2	1	2	0	1	1	1	1	1	1	1	1	0	2	1	1	1	1	2
GCA_023983615.1	Oscillatoriales	Phormidium yuhuli_GCA_023983615.1	0	0	0	0	1	0	1	1	1	0	0	1	1	0	1	1	0	1	1	1	1	1	1	1	1	0	2	1	1	1	1	1
GCA_019358875.1	Oscillatoriales	Symplocastrum torsivum_GCA_019358875.1	1	0	0	1	2	0	1	1	1	1	0	1	1	0	1	2	0	1	1	1	1	1	1	1	1	0	1	1	1	1	1	0
GCA_018457135.1	Oscillatoriales	Trichodesmium erythraeum_GCA_018457135.1	2	0	1	1	1	0	1	1	1	0	0	1	1	1	1	2	0	1	1	2	1	1	1	1	1	0	0	1	1	1	1	2
GCA_000317515.1	Coleofasciculales	Allocoleopsis franciscana_GCA_000317515.1	1	0	0	2	1	0	1	1	1	1	0	1	1	0	1	2	0	1	0	1	1	1	1	1	1	0	2	1	0	1	1	1
GCA_010692635.1	Coleofasciculales	Symploca sp._GCA_010692635.1	0	1	0	1	2	0	1	1	1	0	0	1	1	1	1	2	0	1	0	1	1	1	1	1	1	0	1	1	0	1	1	1
GCA_019359445.1	Coleofasciculales	Kastovskya adunca_GCA_019359445.1	0	0	0	1	1	0	1	1	1	0	0	1	1	0	1	2	0	1	0	2	1	1	1	1	1	0	1	1	0	1	1	0
GCA_015207375.1	Coleofasciculales	Coleofasciculus sp._GCA_015207375.1	1	0	0	2	1	0	1	1	1	1	0	1	1	0	1	2	0	1	1	1	1	1	1	1	1	0	2	1	1	1	1	1
GCA_010671925.1	Coleofasciculales	Moorena sp._GCA_010671925.1	0	0	0	1	1	1	1	1	1	0	1	1	1	0	1	1	0	1	1	1	1	1	1	1	1	0	1	1	1	1	1	1
GCA_010692425.1	Coleofasciculales	Symploca sp._GCA_010692425.1	1	0	0	1	1	1	1	1	1	1	0	1	1	1	1	2	0	1	1	1	1	1	1	1	1	0	1	1	1	1	1	2
GCA_003864295.1	Chroococcales	Aphanothece sacrum_GCA_003864295.1	0	0	0	1	1	0	1	1	1	0	0	1	0	1	1	1	0	1	1	1	1	1	1	1	1	0	1	1	1	1	1	1
GCA_003007785.1	Chroococcales	Aphanothece hegewaldii_GCA_003007785.1	1	0	0	1	1	0	1	1	1	0	0	1	0	2	1	1	0	1	1	1	1	1	1	1	1	0	1	1	1	1	1	2
GCA_000017845.1	Chroococcales	Crocosphaera subtropica_GCA_000017845.1	1	1	0	1	1	0	1	1	1	1	0	1	1	1	1	1	0	1	1	2	1	1	1	1	1	0	2	1	1	2	1	3
GCA_019359615.1	Chroococcales	Cyanosarcina radialis_GCA_019359615.1	1	1	1	0	1	0	1	1	1	0	0	1	1	0	1	2	0	1	1	1	1	1	1	1	1	0	2	1	0	1	1	1
GCA_000332235.1	Chroococcales	Geminocystis herdmanii_GCA_000332235.1	0	0	0	0	1	0	1	1	1	0	0	1	0	1	1	1	0	1	1	2	1	1	1	1	1	0	1	0	1	1	1	1
GCA_000317555.1	Chroococcales	Gloeocapsa sp._GCA_000317555.1	2	1	1	1	1	0	1	1	1	1	0	1	1	0	1	2	0	1	0	1	1	1	1	1	1	0	2	1	0	1	1	2
GCA_007693955.1	Chroococcales	Gloeocapsa sp._GCA_007693955.1	0	0	0	0	1	0	1	1	1	0	0	1	0	2	1	2	0	1	1	1	1	1	1	1	1	0	1	1	0	1	1	2
GCA_000147335.1	Chroococcales	Gloeothece verrucosa_GCA_000147335.1	0	0	0	1	1	0	1	1	1	1	0	1	1	1	1	2	0	1	1	1	1	1	1	1	1	0	2	1	0	1	1	2
GCA_000317615.1	Chroococcales	Dactylococcopsis salina_GCA_000317615.1	0	0	0	2	1	0	1	1	1	0	0	1	1	0	1	2	0	1	0	1	1	1	1	1	1	0	0	1	1	1	1	0
GCA_008974145.1	Chroococcales	Microcystis aeruginosa_GCA_008974145.1	0	0	0	0	1	0	1	1	1	0	0	1	0	1	1	1	0	1	1	1	1	1	0	1	1	0	2	1	1	1	1	2
GCA_000756305.1	Chroococcales	Myxosarcina sp._GCA_000756305.1	2	1	1	1	1	0	1	1	1	1	0	1	1	0	1	2	0	1	1	1	1	1	1	1	1	0	2	1	1	1	1	1
GCA_000019485.1	Chroococcales	Picosynechococcus sp._GCA_000019485.1	0	0	0	0	1	0	1	1	1	1	0	1	1	0	1	1	0	1	1	1	1	1	1	1	1	0	1	0	0	1	1	1
GCA_001693255.1	Chroococcales	Picosynechococcus sp._GCA_001693255.1	0	0	0	0	1	0	1	1	1	0	0	1	1	0	1	1	0	1	1	1	1	1	1	1	1	0	1	0	0	1	1	1
GCA_001521855.1	Chroococcales	Picosynechococcus sp._GCA_001521855.1	0	0	0	0	1	0	1	1	1	1	0	1	1	0	1	1	0	1	1	1	1	1	1	1	1	0	1	0	0	1	1	1
GCA_000332195.1	Chroococcales	Pleurocapsa sp._GCA_000332195.1	0	0	0	1	1	0	1	1	1	1	0	1	1	0	1	2	0	1	1	1	1	1	1	1	1	0	2	1	1	1	1	1
GCA_000317025.1	Chroococcales	Pleurocapsa sp._GCA_000317025.1	0	0	0	0	1	0	1	1	1	1	0	1	1	1	1	1	0	1	1	1	1	1	1	1	1	0	2	1	1	1	1	2
GCA_000252485.1	Chroococcales	Prochloron didemni_GCA_000252485.1	0	0	0	2	1	0	1	1	1	0	0	1	1	0	1	1	0	1	0	2	1	1	1	1	1	0	1	1	0	1	1	1
GCA_002110465.1	Chroococcales	unicellular cyanobacterium_GCA_002110465.1	0	0	0	1	1	0	1	1	1	1	0	1	0	1	1	1	0	1	1	1	1	1	1	1	1	0	2	1	1	1	1	2
GCA_000473895.1	Chroococcales	Rubidibacter lacunae_GCA_000473895.1	0	0	0	1	1	0	1	1	1	0	0	1	1	1	1	2	0	1	1	1	1	1	1	1	1	0	1	1	1	1	1	2
GCA_003249095.1	Chroococcales	Snowella sp._GCA_003249095.1	2	0	0	0	1	0	1	1	1	0	0	1	0	1	1	1	0	1	1	1	2	1	1	1	1	0	1	1	1	1	1	2
GCA_000317575.1	Chroococcales	Stanieria cyanosphaera_GCA_000317575.1	1	0	0	1	1	0	1	1	1	1	0	1	1	0	1	2	0	1	1	1	1	1	1	1	1	0	1	1	1	1	1	2
GCA_000478825.2	Chroococcales	Synechocystis sp._GCA_000478825.2	0	0	0	0	1	1	1	1	1	0	0	1	0	1	1	1	0	1	1	1	1	1	1	1	1	0	2	1	0	1	1	2
GCA_000009725.1	Chroococcales	Synechocystis sp._GCA_000009725.1	0	0	0	0	1	1	1	1	1	0	0	1	0	1	1	1	0	1	1	1	1	1	1	1	1	0	2	1	0	1	1	2
GCA_001318385.1	Chroococcales	Synechocystis sp._GCA_001318385.1	0	0	0	0	1	1	1	1	1	0	0	1	0	1	1	1	0	1	1	1	1	1	1	1	1	0	2	1	0	1	1	2
GCA_000284135.1	Chroococcales	Synechocystis sp._GCA_000284135.1	0	0	0	0	1	1	1	1	1	0	0	1	0	1	1	1	0	1	1	1	1	1	1	1	1	0	2	1	0	1	1	2
GCA_000270265.1	Chroococcales	Synechocystis sp._GCA_000270265.1	0	0	0	0	1	1	1	1	1	0	0	1	0	1	1	1	0	1	1	1	1	1	1	1	1	0	2	1	0	1	1	2
GCA_022869765.1	Chroococcales	Synechocystis sp._GCA_022869765.1	0	0	0	0	1	1	1	1	1	0	0	1	0	1	1	1	0	1	1	1	1	1	1	1	1	0	2	1	0	1	1	2
GCA_000332075.2	Chroococcales	Synechocystis sp._GCA_000332075.2	1	2	0	1	1	0	1	1	1	1	0	1	2	0	1	2	0	1	0	1	1	1	1	1	1	0	1	2	0	1	1	0
GCA_000284455.1	Chroococcales	Synechocystis sp._GCA_000284455.1	0	0	0	0	1	1	1	1	1	0	0	1	0	1	1	1	0	1	1	1	1	1	1	1	1	0	2	1	0	1	1	2
GCA_025370055.1	Chroococcales	Woronichinia naegeliana_GCA_025370055.1	1	0	0	0	1	0	1	1	1	0	0	1	0	1	1	1	0	1	1	1	1	1	1	1	1	0	2	4	1	1	1	2
GCA_000332055.1	Chroococcales	Xenococcus sp._GCA_000332055.1	0	0	0	1	1	0	1	1	1	0	0	1	1	0	1	2	0	1	1	1	1	1	1	1	1	0	2	1	1	1	1	1
GCA_014698145.1	Spirulinales	Oscillatoria sp._GCA_014698145.1	0	0	0	1	1	0	1	1	1	0	0	1	0	1	1	1	0	1	1	1	1	1	1	1	1	0	1	1	1	1	1	1
GCA_015207425.1	Spirulinales	Lusitaniella coriacea_GCA_015207425.1	0	0	0	1	1	0	1	1	1	0	0	1	1	1	1	2	0	1	1	1	1	1	1	1	1	0	1	1	1	1	1	1
GCA_001890765.1	Spirulinales	Spirulina major_GCA_001890765.1	1	0	0	1	1	0	1	1	1	0	0	1	1	0	1	2	0	1	0	1	1	1	1	1	1	0	1	1	1	1	1	1
GCA_000317145.1	Gomontiellales	Chamaesiphon minutus_GCA_000317145.1	0	0	0	0	1	0	1	1	0	0	1	1	2	0	1	2	0	1	1	2	1	1	1	1	1	0	1	2	1	1	1	2
GCA_000317495.1	Gomontiellales	Crinalium epipsammum_GCA_000317495.1	1	1	1	0	1	0	1	1	1	0	0	1	1	0	1	2	0	1	0	1	1	1	1	1	1	0	1	1	0	1	1	0
GCA_005518205.2	Gomontiellales	Hormoscilla sp._GCA_005518205.2	0	0	0	0	1	0	1	1	1	0	0	1	1	0	1	2	0	1	1	1	1	1	1	1	1	0	1	1	1	1	1	0
GCA_034438355.1	Chroococcidiopsidales	Chroococcidiopsis cubana_GCA_034438355.1	4	1	1	1	1	0	1	1	1	1	0	1	1	0	1	2	0	1	1	2	1	1	1	1	1	0	2	1	1	1	1	1
GCA_000317125.1	Chroococcidiopsidales	Chroococcidiopsis thermalis_GCA_000317125.1	2	1	1	1	1	0	1	1	1	1	0	1	1	0	1	2	0	1	1	2	1	1	1	1	1	0	2	1	1	1	1	1
GCA_002939305.1	Chroococcidiopsidales	Chroococcidiopsis sp._GCA_002939305.1	2	1	1	1	1	0	1	1	1	1	0	1	1	0	1	2	0	1	0	1	2	1	1	1	1	0	2	1	0	1	1	2
GCA_002964865.1	Chroococcidiopsidales	Gloeocapsopsis dulcis_GCA_002964865.1	1	0	0	1	1	0	1	1	1	1	0	1	1	0	1	2	0	1	0	1	2	1	1	1	1	0	1	1	0	1	1	1
GCA_017164015.1	Nostocales	Nostoc sp._GCA_017164015.1	3	1	1	1	1	0	1	1	1	1	1	1	2	1	1	2	0	1	1	1	2	1	1	3	1	0	1	1	0	1	1	0
GCA_014698305.1	Nostocales	Anabaena lutea_GCA_014698305.1	1	0	0	1	1	0	1	1	1	0	0	1	1	1	1	2	0	1	1	2	1	1	1	1	1	0	0	1	0	1	1	0
GCA_016056295.1	Nostocales	Atlanticothrix silvestris_GCA_016056295.1	4	1	1	1	1	0	1	1	1	1	0	1	1	1	1	2	0	1	1	2	1	1	1	1	1	0	2	1	1	1	1	0
GCA_002368195.1	Nostocales	Calothrix sp._GCA_002368195.1	2	1	1	1	1	0	1	1	1	1	0	1	1	1	1	2	0	1	1	1	2	1	1	1	1	0	2	1	0	1	1	0
GCA_006968745.1	Nostocales	Brasilonema sennae_GCA_006968745.1	1	2	1	1	1	0	2	1	1	1	1	1	2	0	1	2	0	1	1	1	2	2	1	2	1	0	1	1	1	1	1	1
GCA_014696555.1	Nostocales	Calothrix parietina_GCA_014696555.1	2	1	1	1	1	1	1	1	1	1	0	1	1	1	1	2	0	1	1	2	1	1	1	1	1	0	2	1	0	1	1	0
GCA_000317435.1	Nostocales	Calothrix sp._GCA_000317435.1	1	0	0	1	1	0	1	1	1	0	0	1	1	1	1	2	0	1	1	2	1	1	1	1	1	0	0	1	1	1	1	0
GCA_000316575.1	Nostocales	Calothrix sp._GCA_000316575.1	2	1	1	1	1	0	1	1	1	1	0	1	1	1	1	2	0	1	1	2	1	1	1	1	1	0	0	1	0	1	1	0
GCA_043099315.1	Nostocales	Chlorogloeopsis fritschii_GCA_043099315.1	1	0	0	1	1	1	1	1	1	1	0	1	1	1	1	2	0	1	1	2	1	1	1	2	3	0	2	1	1	2	1	1
GCA_043099305.1	Nostocales	Chlorogloeopsis fritschii_GCA_043099305.1	1	0	0	1	1	1	1	1	1	1	0	1	1	1	1	2	0	1	1	2	1	1	1	2	3	0	2	1	1	2	1	1
GCA_030381805.1	Nostocales	Chlorogloeopsis sp._GCA_030381805.1	2	1	1	1	1	1	1	1	1	1	0	1	1	1	1	2	0	1	1	2	1	1	1	2	1	0	2	1	1	2	1	1
GCA_002934005.1	Nostocales	Cuspidothrix issatschenkoi_GCA_002934005.1	0	0	0	0	1	0	1	1	1	0	0	1	0	1	1	2	0	1	0	2	1	1	1	1	0	0	1	1	0	1	1	0
GCA_022241785.1	Nostocales	Cyanocohniella sp._GCA_022241785.1	0	0	0	1	1	0	1	1	1	1	0	1	1	1	1	2	0	1	1	2	1	1	1	1	1	0	1	1	0	1	1	0
GCA_019359595.1	Nostocales	Cyanomargarita calcarea_GCA_019359595.1	2	1	1	1	1	0	1	1	1	1	0	1	1	1	1	2	0	1	1	2	1	1	1	1	1	0	1	1	0	1	1	1
GCA_003994795.1	Nostocales	Cylindrospermum sp._GCA_003994795.1	1	0	0	1	1	0	1	1	1	1	0	1	1	1	1	2	0	1	1	1	2	1	1	2	1	0	0	2	0	1	1	0
GCA_000317535.1	Nostocales	Cylindrospermum stagnale_GCA_000317535.1	1	0	0	1	1	1	1	1	1	1	0	1	1	1	1	2	0	1	1	1	2	1	1	2	1	0	0	1	0	1	1	0
GCA_016056275.1	Nostocales	Dendronalium phyllosphericum_GCA_016056275.1	2	2	1	1	1	0	1	1	1	1	1	1	1	1	1	2	0	1	1	1	2	1	1	2	1	0	1	1	0	1	1	0
GCA_015207005.2	Nostocales	Desmonostoc muscorum_GCA_015207005.2	3	2	1	1	1	1	1	1	1	1	0	1	1	1	1	2	0	1	1	2	1	1	1	1	1	0	2	1	0	1	1	0
GCA_019359515.1	Nostocales	Desmonostoc vinosum_GCA_019359515.1	0	0	0	1	1	0	1	1	0	1	0	1	0	1	1	2	0	1	1	1	1	1	1	0	1	0	1	2	1	1	1	0
GCA_015207875.1	Nostocales	Dolichospermum sp._GCA_015207875.1	0	0	0	0	1	0	1	1	1	0	0	1	0	1	1	2	0	1	1	2	1	1	1	1	1	0	1	1	0	1	1	0
GCA_007830875.1	Nostocales	Dulcicalothrix desertica_GCA_007830875.1	2	1	1	1	1	0	1	1	1	1	0	1	1	2	1	2	0	1	1	2	1	1	1	1	1	0	0	1	1	1	1	0
GCA_015272395.1	Nostocales	Calothrix sp._GCA_015272395.1	1	0	0	1	1	0	1	1	1	1	0	1	1	1	1	2	0	1	1	2	1	1	1	1	1	0	1	1	1	1	1	1
GCA_000317205.1	Nostocales	Fischerella muscicola_GCA_000317205.1	2	1	0	1	1	0	1	1	1	1	0	1	1	2	1	2	0	1	1	1	2	1	1	2	1	0	1	1	0	1	1	1
GCA_000317225.1	Nostocales	Fischerella thermalis_GCA_000317225.1	1	0	0	1	1	0	1	1	1	1	0	1	1	2	1	2	0	1	1	1	2	1	1	3	1	0	2	1	0	1	1	0
GCA_000332295.1	Nostocales	Fortiea contorta_GCA_000332295.1	0	0	0	1	1	0	1	1	1	1	0	1	1	1	1	2	0	1	1	2	1	1	1	1	1	0	0	2	0	1	1	0
GCA_023657325.1	Nostocales	Gloeotrichia echinulata_GCA_023657325.1	0	0	0	1	1	0	1	1	1	1	0	1	1	1	1	2	0	1	1	2	1	1	1	1	1	0	1	1	0	1	1	0
GCA_029953635.1	Nostocales	Halotia branconii_GCA_029953635.1	1	0	0	1	1	0	1	1	1	1	0	1	1	1	1	2	0	1	1	1	1	1	1	1	1	0	1	1	1	1	1	0
GCA_002218085.1	Nostocales	Tolypothrix sp._GCA_002218085.1	2	0	0	1	1	0	1	1	1	1	1	1	1	1	1	2	0	1	1	1	2	1	1	1	1	0	1	1	0	1	1	0
GCA_014698965.1	Nostocales	Iningainema tapete_GCA_014698965.1	1	0	0	1	1	0	1	1	1	1	0	1	1	0	1	2	0	1	1	1	1	1	1	1	1	0	0	1	1	1	1	1
GCA_014831675.1	Nostocales	Komarekiella delphini-convector_GCA_014831675.1	3	1	1	1	1	0	1	1	1	1	0	1	1	1	1	2	0	1	1	1	1	1	1	1	1	0	1	1	1	1	1	0
GCA_000315565.1	Nostocales	Mastigocladopsis repens_GCA_000315565.1	1	0	0	1	1	0	1	1	1	1	0	1	1	0	1	2	0	1	1	1	1	1	1	1	1	0	0	1	1	1	1	0
GCA_019359325.1	Nostocales	Mojavia pulchra_GCA_019359325.1	3	3	3	1	1	0	1	1	1	1	0	1	2	1	1	2	0	1	1	2	1	1	1	1	1	0	1	1	0	1	1	0
GCA_022376295.1	Nostocales	Nodularia sphaerocarpa_GCA_022376295.1	1	0	0	1	1	0	1	1	1	1	0	1	1	1	1	2	0	1	1	2	1	1	1	1	1	0	1	1	0	1	1	0
GCA_000020025.1	Nostocales	Nostoc punctiforme_GCA_000020025.1	3	3	3	1	1	1	1	1	1	1	0	1	1	1	1	2	0	1	1	1	3	1	1	3	1	0	1	1	1	1	1	0
GCA_000316625.1	Nostocales	Nostoc sp._GCA_000316625.1	2	1	1	1	1	0	1	1	1	1	0	1	1	1	1	2	0	1	1	1	1	1	1	1	1	0	0	1	0	1	1	1
GCA_000009705.1	Nostocales	Nostoc sp._GCA_000009705.1	1	0	0	1	1	0	1	1	1	1	0	1	1	1	1	2	0	1	1	2	1	1	1	1	1	0	2	1	0	1	1	0
GCA_000316645.1	Nostocales	Nostoc sp._GCA_000316645.1	1	0	0	1	1	0	1	1	1	1	0	1	1	1	1	2	0	1	1	2	1	1	1	1	1	0	1	1	0	1	1	0
GCA_020829625.1	Nostocales	Nostoc sp._GCA_020829625.1	2	2	3	1	1	0	1	1	1	1	1	1	2	1	1	2	0	1	1	1	2	1	1	1	1	0	1	1	1	1	1	0
GCA_000517105.1	Nostocales	Fischerella sp._GCA_000517105.1	2	1	1	1	1	1	1	1	1	1	0	1	1	2	1	2	0	1	1	1	1	1	1	1	1	0	2	1	0	1	1	1
GCA_024239075.1	Nostocales	Fischerella sp._GCA_024239075.1	3	1	1	1	1	0	1	1	1	1	0	1	2	1	1	2	0	1	1	1	1	1	1	1	1	0	1	1	0	1	1	1
GCA_014489415.1	Nostocales	Cylindrospermopsis curvispora_GCA_014489415.1	0	0	0	1	1	0	1	1	1	0	0	1	0	1	1	2	0	1	1	2	1	1	1	1	1	0	1	1	0	1	1	0
GCA_000316665.1	Nostocales	Rivularia sp._GCA_000316665.1	2	0	0	1	1	0	1	1	1	1	0	1	1	1	1	2	0	1	1	1	1	1	1	1	1	0	0	1	1	1	1	1
GCA_000760695.4	Nostocales	Tolypothrix bouteillei_GCA_000760695.4	2	2	1	1	1	0	1	1	1	1	0	1	2	1	1	2	0	1	1	1	3	1	1	3	1	0	2	1	1	1	1	1
GCA_000346485.2	Nostocales	Scytonema hofmannii_GCA_000346485.2	2	2	1	1	1	0	1	1	1	1	1	1	3	1	1	2	0	1	1	2	2	2	1	2	1	0	1	2	1	1	1	1
GCA_019359035.1	Nostocales	Scytonematopsis contorta_GCA_019359035.1	2	1	1	1	1	0	1	1	1	1	0	1	0	1	1	2	0	1	1	1	1	1	1	1	1	0	0	1	1	1	1	1
GCA_002368075.1	Nostocales	Sphaerospermopsis kisseleviana_GCA_002368075.1	0	0	0	1	1	0	1	1	1	1	0	1	1	1	1	2	0	1	1	2	1	1	1	1	1	0	1	1	0	1	1	0
GCA_903903925.1	Nostocales	uncultured cyanobacterium_GCA_903903925.1	1	0	0	1	1	1	1	1	1	0	0	1	2	0	1	2	0	1	1	1	2	1	1	1	1	1	0	1	1	1	1	1
GCA_002368295.1	Nostocales	Tolypothrix tenuis_GCA_002368295.1	2	2	1	1	1	0	1	1	1	1	0	1	1	1	1	2	0	1	1	1	1	1	1	3	1	0	2	1	1	1	1	0
GCA_002368435.1	Nostocales	Scytonema sp._GCA_002368435.1	2	1	1	1	1	0	1	1	1	1	0	1	1	1	1	2	0	1	1	1	1	1	1	1	1	0	1	1	1	1	1	1
GCA_002896875.1	Nostocales	Nostoc sp._GCA_002896875.1	2	1	1	1	1	0	1	1	1	1	0	1	1	1	1	2	0	1	1	2	1	1	1	1	1	0	2	1	0	1	1	0
GCA_000204075.1	Nostocales	Trichormus variabilis_GCA_000204075.1	2	1	1	1	1	0	1	1	1	1	0	1	1	1	1	2	0	1	1	2	2	1	1	2	1	0	1	1	0	1	1	0
GCA_029891685.1	Nostocales	Umezakia ovalisporum_GCA_029891685.1	0	0	0	0	1	0	1	1	1	1	0	1	1	1	1	2	0	1	1	2	1	1	1	1	1	0	0	1	0	1	1	0

## Sheet: Table S4
	ribose-binding	galactose-binding	maltodextrin-binding	fructose-6-P-binding	fructose-binding	fructose-binding
Protein DB ID	1URP	2FW0	1ANF	4R74	B2J4F5 (AlphaFold)	Q3MB45 (AlphaFold)
Species	E. coli	E. coli	E. coli	Actinobacillus pleuropneumoniae	Nostoc punctiforme ATCC 29133	Anabaena variabilis
TM-score	0.94	0.69	0.33	0.38	0.77	0.75
RMSD	1.5	3.75	6.33	5.95	2.09	2.48
RMSD	Root Mean Square Deviation

## Sheet: Table S5
Gene	constraint	logL	deltaL	bp-RELL	p-KH	p-SH	c-ELW	p-AU
rbsA	none	-1.19088e+06	0	0.994a	0.993a	1a	0.994a	0.994a
	Cyano monophyly	-1.19146e+06	586.45	0.0064b	0.0068b	0.0068b	0.00629b	0.00555b
rbsB	none	-373578	0	1a	1a	1a	1a	1a
	Cyano monophyly	-374411	832.67	0b	0b	0b	4.56E-127b	1.19E-051b
rbsC	none	-241924	0	1a	1a	1a	1a	1a
	Cyano monophyly	-242345	420.88	0b	0.0002b	0.0002b	0.0000000819b	0.000165b
rpiA	none	-184541	0	1a	1a	1a	1a	1a
	Cyano monophyly	-187296	2754.5	0b	0b	0b	0b	0.0000455b
deltaL : logL difference from the maximal logl in the set.
bp-RELL : bootstrap proportion using RELL method (Kishino et al. 1990).
p-KH : p-value of one sided Kishino-Hasegawa test (1989).
p-SH : p-value of Shimodaira-Hasegawa test (2000).
c-ELW : Expected Likelihood Weight (Strimmer & Rambaut 2002).
p-AU : p-value of approximately unbiased (AU) test (Shimodaira, 2002).
a denote the 95% confidence sets.
b denote significant exclusion.
All tests performed 10,000 resamplings using the RELL method.
